# Supplementary material for: Prediction of cooperative homeodomain DNA binding sites from high-throughput-SELEX data
Source: Nucleic Acids Res. 2023 Apr 28;51(12):6055–72. doi: 10.1093/nar/gkad318 (PMC10325903; doi:10.1093/nar/gkad318)
Supplement: gkad318_Supplemental_Files [file gkad318_supplemental_files.zip]

Archive with 2 entries (2 files):
- Supplementary tables final.xlsx
- Supplementary_Information_final.pdf
