# Supplementary material for: Prediction of cooperative homeodomain DNA binding sites from high-throughput-SELEX data
Source: Nucleic Acids Res. 2023 Apr 28;51(12):6055–72. doi: 10.1093/nar/gkad318 (PMC10325903; doi:10.1093/nar/gkad318)
Supplement: gkad318_Supplemental_Files [file gkad318_supplemental_files.zip › Supplementary tables final.xlsx]

## Sheet: SuppTable1. ENA accession IDs
Supplementary Table 1. European nucleotide archive run accession IDs and file links for HT-SELEX data from Jolma et al processed through Cooperativity Predictor.
TF	Species	Type	Run Accession	Cycle 1 submitted file ftp	Cycle 0 submitted file ftp
ALX3	HUMAN	DBD	ERR195525	ftp.sra.ebi.ac.uk/vol1/run/ERR195/ERR195525/ALX3_TGTAAA20NAAG_Z_1.fastq.gz	ftp.sra.ebi.ac.uk/vol1/run/ERR196/ERR196115/ZeroCycle_TGTAAA20NAAG_0_0.fastq.gz
ALX4	HUMAN	DBD	ERR194917	ftp.sra.ebi.ac.uk/vol1/run/ERR194/ERR194917/ALX4_TGTGTC20NGA_W_1.fastq.gz	ftp.sra.ebi.ac.uk/vol1/run/ERR196/ERR196129/ZeroCycle_TGTGTC20NGA_0_0.fastq.gz
ARX	HUMAN	DBD	ERR195529	ftp.sra.ebi.ac.uk/vol1/run/ERR195/ERR195529/ARX_TGCGTT20NTGC_Z_1.fastq.gz	ftp.sra.ebi.ac.uk/vol1/run/ERR196/ERR196068/ZeroCycle_TGCGTT20NTGC_0_0.fastq.gz
BARHL2	HUMAN	DBD	ERR188674	ftp.sra.ebi.ac.uk/vol1/run/ERR188/ERR188674/BARHL2_TATTGT20NGTG_AC_1.fastq.gz	ftp.sra.ebi.ac.uk/vol1/run/ERR195/ERR195898/ZeroCycle_TATTGT20NGTG_0_0.fastq.gz
BARX1	HUMAN	DBD	ERR188678	ftp.sra.ebi.ac.uk/vol1/run/ERR188/ERR188678/BARX1_TATTCG20NCTG_AC_1.fastq.gz	ftp.sra.ebi.ac.uk/vol1/run/ERR195/ERR195896/ZeroCycle_TATTCG20NCTG_0_0.fastq.gz
BSX	HUMAN	DBD	ERR195121	ftp.sra.ebi.ac.uk/vol1/run/ERR195/ERR195121/BSX_TATGAA20NCG_Y_1.fastq.gz	ftp.sra.ebi.ac.uk/vol1/run/ERR195/ERR195891/ZeroCycle_TATGAA20NCG_0_0.fastq.gz
CART1	HUMAN	DBD	ERR195125	ftp.sra.ebi.ac.uk/vol1/run/ERR195/ERR195125/CART1_TGCGCC20NGA_Y_1.fastq.gz	ftp.sra.ebi.ac.uk/vol1/run/ERR196/ERR196063/ZeroCycle_TGCGCC20NGA_0_0.fastq.gz
CDX1	HUMAN	DBD	ERR195129	ftp.sra.ebi.ac.uk/vol1/run/ERR195/ERR195129/CDX1_TCAACC20NCAA_Y_1.fastq.gz	ftp.sra.ebi.ac.uk/vol1/run/ERR195/ERR195905/ZeroCycle_TCAACC20NCAA_0_0.fastq.gz
CDX2	HUMAN	DBD	ERR195133	ftp.sra.ebi.ac.uk/vol1/run/ERR195/ERR195133/CDX2_TACTTG20NCG_Y_1.fastq.gz	ftp.sra.ebi.ac.uk/vol1/run/ERR195/ERR195842/ZeroCycle_TACTTG20NCG_0_0.fastq.gz
DLX1	HUMAN	DBD	ERR188702	ftp.sra.ebi.ac.uk/vol1/run/ERR188/ERR188702/DLX1_TCTTGA20NGA_AC_1.fastq.gz	ftp.sra.ebi.ac.uk/vol1/run/ERR196/ERR196003/ZeroCycle_TCTTGA20NGA_0_0.fastq.gz
DLX2	HUMAN	DBD	ERR193974	ftp.sra.ebi.ac.uk/vol1/run/ERR193/ERR193974/DLX2_TTCATG20NTA_AF_1.fastq.gz	ftp.sra.ebi.ac.uk/vol1/run/ERR196/ERR196145/ZeroCycle_TTCATG20NTA_0_0.fastq.gz
DLX3	HUMAN	DBD	ERR195145	ftp.sra.ebi.ac.uk/vol1/run/ERR195/ERR195145/DLX3_TATGTT20NCG_Y_1.fastq.gz	ftp.sra.ebi.ac.uk/vol1/run/ERR195/ERR195894/ZeroCycle_TATGTT20NCG_0_0.fastq.gz
DLX4	HUMAN	DBD	ERR188706	ftp.sra.ebi.ac.uk/vol1/run/ERR188/ERR188706/DLX4_TCTTCT20NGA_AC_1.fastq.gz	ftp.sra.ebi.ac.uk/vol1/run/ERR196/ERR196002/ZeroCycle_TCTTCT20NGA_0_0.fastq.gz
DLX6	HUMAN	DBD	ERR195149	ftp.sra.ebi.ac.uk/vol1/run/ERR195/ERR195149/DLX6_TGCGGG20NGA_Y_1.fastq.gz	ftp.sra.ebi.ac.uk/vol1/run/ERR196/ERR196064/ZeroCycle_TGCGGG20NGA_0_0.fastq.gz
DMBX1	HUMAN	DBD	ERR188710	ftp.sra.ebi.ac.uk/vol1/run/ERR188/ERR188710/DMBX1_TAACCC20NCCA_AC_1.fastq.gz	ftp.sra.ebi.ac.uk/vol1/run/ERR195/ERR195798/ZeroCycle_TAACCC20NCCA_0_0.fastq.gz
DPRX	HUMAN	DBD	ERR194270	ftp.sra.ebi.ac.uk/vol1/run/ERR194/ERR194270/DPRX_TCGAAG30NAAT_AI_1.fastq.gz	ftp.sra.ebi.ac.uk/vol1/run/ERR195/ERR195954/ZeroCycle_TCGAAG30NAAT_0_0.fastq.gz
DRGX	HUMAN	DBD	ERR195153	ftp.sra.ebi.ac.uk/vol1/run/ERR195/ERR195153/DRGX_TCCCTC20NCG_Y_1.fastq.gz	ftp.sra.ebi.ac.uk/vol1/run/ERR195/ERR195941/ZeroCycle_TCCCTC20NCG_0_0.fastq.gz
DUXA	HUMAN	DBD	ERR193978	ftp.sra.ebi.ac.uk/vol1/run/ERR193/ERR193978/DUXA_TTCACA20NTA_AF_1.fastq.gz	ftp.sra.ebi.ac.uk/vol1/run/ERR196/ERR196143/ZeroCycle_TTCACA20NTA_0_0.fastq.gz
EMX1	HUMAN	DBD	ERR194288	ftp.sra.ebi.ac.uk/vol1/run/ERR194/ERR194288/EMX1_TCGCAT30NACT_AI_1.fastq.gz	ftp.sra.ebi.ac.uk/vol1/run/ERR195/ERR195960/ZeroCycle_TCGCAT30NACT_0_0.fastq.gz
EMX2	HUMAN	DBD	ERR194294	ftp.sra.ebi.ac.uk/vol1/run/ERR194/ERR194294/EMX2_TGGTTC30NTTT_AI_1.fastq.gz	ftp.sra.ebi.ac.uk/vol1/run/ERR196/ERR196114/ZeroCycle_TGGTTC30NTTT_0_0.fastq.gz
EN1	HUMAN	DBD	ERR195173	ftp.sra.ebi.ac.uk/vol1/run/ERR195/ERR195173/EN1_TGTAGG20NGA_Y_1.fastq.gz	ftp.sra.ebi.ac.uk/vol1/run/ERR196/ERR196120/ZeroCycle_TGTAGG20NGA_0_0.fastq.gz
EN2	HUMAN	DBD	ERR194809	ftp.sra.ebi.ac.uk/vol1/run/ERR194/ERR194809/EN2_TTGAGG20NGA_R_1.fastq.gz	ftp.sra.ebi.ac.uk/vol1/run/ERR196/ERR196152/ZeroCycle_TTGAGG20NGA_0_0.fastq.gz
ESX1	HUMAN	DBD	ERR188718	ftp.sra.ebi.ac.uk/vol1/run/ERR188/ERR188718/ESX1_TCTCGG20NGA_AC_1.fastq.gz	ftp.sra.ebi.ac.uk/vol1/run/ERR195/ERR195993/ZeroCycle_TCTCGG20NGA_0_0.fastq.gz
EVX1	HUMAN	DBD	ERR195581	ftp.sra.ebi.ac.uk/vol1/run/ERR195/ERR195581/EVX1_TGGGAC20NAGT_Z_1.fastq.gz	ftp.sra.ebi.ac.uk/vol1/run/ERR196/ERR196096/ZeroCycle_TGGGAC20NAGT_0_0.fastq.gz
EVX2	HUMAN	DBD	ERR195177	ftp.sra.ebi.ac.uk/vol1/run/ERR195/ERR195177/EVX2_TCAAGG20NGAA_Y_1.fastq.gz	ftp.sra.ebi.ac.uk/vol1/run/ERR195/ERR195908/ZeroCycle_TCAAGG20NGAA_0_0.fastq.gz
GBX1	HUMAN	DBD	ERR195193	ftp.sra.ebi.ac.uk/vol1/run/ERR195/ERR195193/GBX1_TAGTCC20NCG_Y_1.fastq.gz	ftp.sra.ebi.ac.uk/vol1/run/ERR195/ERR195870/ZeroCycle_TAGTCC20NCG_0_0.fastq.gz
GBX2	HUMAN	DBD	ERR195197	ftp.sra.ebi.ac.uk/vol1/run/ERR195/ERR195197/GBX2_TCCCGA20NGCC_Y_1.fastq.gz	ftp.sra.ebi.ac.uk/vol1/run/ERR195/ERR195939/ZeroCycle_TCCCGA20NGCC_0_0.fastq.gz
GSC2	HUMAN	DBD	ERR194026	ftp.sra.ebi.ac.uk/vol1/run/ERR194/ERR194026/GSC2_TTAGAA20NTA_AF_1.fastq.gz	ftp.sra.ebi.ac.uk/vol1/run/ERR196/ERR196139/ZeroCycle_TTAGAA20NTA_0_0.fastq.gz
GSX1	HUMAN	DBD	ERR195217	ftp.sra.ebi.ac.uk/vol1/run/ERR195/ERR195217/GSX1_TCACAC20NCG_Y_1.fastq.gz	ftp.sra.ebi.ac.uk/vol1/run/ERR195/ERR195911/ZeroCycle_TCACAC20NCG_0_0.fastq.gz
GSX2	HUMAN	DBD	ERR195221	ftp.sra.ebi.ac.uk/vol1/run/ERR195/ERR195221/GSX2_TCCAAC20NCG_Y_1.fastq.gz	ftp.sra.ebi.ac.uk/vol1/run/ERR195/ERR195929/ZeroCycle_TCCAAC20NCG_0_0.fastq.gz
HESX1	HUMAN	DBD	ERR195613	ftp.sra.ebi.ac.uk/vol1/run/ERR195/ERR195613/HESX1_TCTTCT20NCTG_Z_1.fastq.gz	ftp.sra.ebi.ac.uk/vol1/run/ERR196/ERR196001/ZeroCycle_TCTTCT20NCTG_0_0.fastq.gz
HMBOX1	HUMAN	DBD	ERR195617	ftp.sra.ebi.ac.uk/vol1/run/ERR195/ERR195617/HMBOX1_TCCTGG20NCG_Z_1.fastq.gz	ftp.sra.ebi.ac.uk/vol1/run/ERR195/ERR195952/ZeroCycle_TCCTGG20NCG_0_0.fastq.gz
HMX1	HUMAN	DBD	ERR195621	ftp.sra.ebi.ac.uk/vol1/run/ERR195/ERR195621/HMX1_TCGCCA20NCCT_Z_1.fastq.gz	ftp.sra.ebi.ac.uk/vol1/run/ERR195/ERR195961/ZeroCycle_TCGCCA20NCCT_0_0.fastq.gz
HMX2	HUMAN	DBD	ERR195237	ftp.sra.ebi.ac.uk/vol1/run/ERR195/ERR195237/HMX2_TAGTGG20NCG_Y_1.fastq.gz	ftp.sra.ebi.ac.uk/vol1/run/ERR195/ERR195872/ZeroCycle_TAGTGG20NCG_0_0.fastq.gz
HMX3	HUMAN	DBD	ERR194348	ftp.sra.ebi.ac.uk/vol1/run/ERR194/ERR194348/HMX3_TGCACT30NCAC_AI_1.fastq.gz	ftp.sra.ebi.ac.uk/vol1/run/ERR196/ERR196046/ZeroCycle_TGCACT30NCAC_0_0.fastq.gz
HOXA1	HUMAN	DBD	ERR194042	ftp.sra.ebi.ac.uk/vol1/run/ERR194/ERR194042/HOXA1_TGGAAT20NAAT_AF_1.fastq.gz	ftp.sra.ebi.ac.uk/vol1/run/ERR196/ERR196079/ZeroCycle_TGGAAT20NAAT_0_0.fastq.gz
HOXA10	HUMAN	DBD	ERR194360	ftp.sra.ebi.ac.uk/vol1/run/ERR194/ERR194360/HOXA10_TAGGAT30NAGT_AI_1.fastq.gz	ftp.sra.ebi.ac.uk/vol1/run/ERR195/ERR195864/ZeroCycle_TAGGAT30NAGT_0_0.fastq.gz
HOXA13	HUMAN	DBD	ERR194038	ftp.sra.ebi.ac.uk/vol1/run/ERR194/ERR194038/HOXA13_TTCTCT20NTA_AF_1.fastq.gz	ftp.sra.ebi.ac.uk/vol1/run/ERR196/ERR196151/ZeroCycle_TTCTCT20NTA_0_0.fastq.gz
HOXA2	HUMAN	DBD	ERR194046	ftp.sra.ebi.ac.uk/vol1/run/ERR194/ERR194046/HOXA2_TTATTA20NTA_AF_1.fastq.gz	ftp.sra.ebi.ac.uk/vol1/run/ERR196/ERR196141/ZeroCycle_TTATTA20NTA_0_0.fastq.gz
HOXB13	HUMAN	DBD	ERR195245	ftp.sra.ebi.ac.uk/vol1/run/ERR195/ERR195245/HOXB13_TGCCTG20NGA_Y_1.fastq.gz	ftp.sra.ebi.ac.uk/vol1/run/ERR196/ERR196056/ZeroCycle_TGCCTG20NGA_0_0.fastq.gz
HOXB2	HUMAN	DBD	ERR195249	ftp.sra.ebi.ac.uk/vol1/run/ERR195/ERR195249/HOXB2_TAACAA20NACA_Y_1.fastq.gz	ftp.sra.ebi.ac.uk/vol1/run/ERR195/ERR195796/ZeroCycle_TAACAA20NACA_0_0.fastq.gz
HOXB5	HUMAN	DBD	ERR195625	ftp.sra.ebi.ac.uk/vol1/run/ERR195/ERR195625/HOXB5_TCTTGA20NGTG_Z_1.fastq.gz	ftp.sra.ebi.ac.uk/vol1/run/ERR196/ERR196004/ZeroCycle_TCTTGA20NGTG_0_0.fastq.gz
HOXC10	HUMAN	DBD	ERR195257	ftp.sra.ebi.ac.uk/vol1/run/ERR195/ERR195257/HOXC10_TGGACA20NGA_Y_1.fastq.gz	ftp.sra.ebi.ac.uk/vol1/run/ERR196/ERR196083/ZeroCycle_TGGACA20NGA_0_0.fastq.gz
HOXC11	HUMAN	DBD	ERR188754	ftp.sra.ebi.ac.uk/vol1/run/ERR188/ERR188754/HOXC11_TCACTA20NTCA_AC_1.fastq.gz	ftp.sra.ebi.ac.uk/vol1/run/ERR195/ERR195914/ZeroCycle_TCACTA20NTCA_0_0.fastq.gz
HOXC12	HUMAN	DBD	ERR195261	ftp.sra.ebi.ac.uk/vol1/run/ERR195/ERR195261/HOXC12_TCATGC20NGTA_Y_1.fastq.gz	ftp.sra.ebi.ac.uk/vol1/run/ERR195/ERR195925/ZeroCycle_TCATGC20NGTA_0_0.fastq.gz
HOXC13	HUMAN	DBD	ERR195265	ftp.sra.ebi.ac.uk/vol1/run/ERR195/ERR195265/HOXC13_TCCCTC20NTCC_Y_1.fastq.gz	ftp.sra.ebi.ac.uk/vol1/run/ERR195/ERR195942/ZeroCycle_TCCCTC20NTCC_0_0.fastq.gz
HOXD11	HUMAN	DBD	ERR195269	ftp.sra.ebi.ac.uk/vol1/run/ERR195/ERR195269/HOXD11_TCCGGC20NGGC_Y_1.fastq.gz	ftp.sra.ebi.ac.uk/vol1/run/ERR195/ERR195945/ZeroCycle_TCCGGC20NGGC_0_0.fastq.gz
HOXD12	HUMAN	DBD	ERR194216	ftp.sra.ebi.ac.uk/vol1/run/ERR194/ERR194216/HOXD12_TCAGTC30NTGA_AH_1.fastq.gz	ftp.sra.ebi.ac.uk/vol1/run/ERR195/ERR195920/ZeroCycle_TCAGTC30NTGA_0_0.fastq.gz
HOXD12	HUMAN	DBD	ERR195273	ftp.sra.ebi.ac.uk/vol1/run/ERR195/ERR195273/HOXD12_TCAGTC20NCG_Y_1.fastq.gz	ftp.sra.ebi.ac.uk/vol1/run/ERR195/ERR195919/ZeroCycle_TCAGTC20NCG_0_0.fastq.gz
HOXD8	HUMAN	DBD	ERR195277	ftp.sra.ebi.ac.uk/vol1/run/ERR195/ERR195277/HOXD8_TCATAT20NATA_Y_1.fastq.gz	ftp.sra.ebi.ac.uk/vol1/run/ERR195/ERR195921/ZeroCycle_TCATAT20NATA_0_0.fastq.gz
IRX2	HUMAN	DBD	ERR194372	ftp.sra.ebi.ac.uk/vol1/run/ERR194/ERR194372/IRX2_TGCATC30NTAC_AI_1.fastq.gz	ftp.sra.ebi.ac.uk/vol1/run/ERR196/ERR196050/ZeroCycle_TGCATC30NTAC_0_0.fastq.gz
IRX5	HUMAN	DBD	ERR194769	ftp.sra.ebi.ac.uk/vol1/run/ERR194/ERR194769/IRX5_TAAGGT20NTA_Q_1.fastq.gz	ftp.sra.ebi.ac.uk/vol1/run/ERR195/ERR195805/ZeroCycle_TAAGGT20NTA_0_0.fastq.gz
ISL2	HUMAN	DBD	ERR194378	ftp.sra.ebi.ac.uk/vol1/run/ERR194/ERR194378/ISL2_TCTAAT30NAAG_AI_1.fastq.gz	ftp.sra.ebi.ac.uk/vol1/run/ERR195/ERR195984/ZeroCycle_TCTAAT30NAAG_0_0.fastq.gz
ISX	HUMAN	DBD	ERR195293	ftp.sra.ebi.ac.uk/vol1/run/ERR195/ERR195293/ISX_TATTTA20NCG_Y_1.fastq.gz	ftp.sra.ebi.ac.uk/vol1/run/ERR195/ERR195899/ZeroCycle_TATTTA20NCG_0_0.fastq.gz
LBX2	HUMAN	DBD	ERR195297	ftp.sra.ebi.ac.uk/vol1/run/ERR195/ERR195297/LBX2_TAATTC20NTTA_Y_1.fastq.gz	ftp.sra.ebi.ac.uk/vol1/run/ERR195/ERR195811/ZeroCycle_TAATTC20NTTA_0_0.fastq.gz
LHX2	HUMAN	DBD	ERR194384	ftp.sra.ebi.ac.uk/vol1/run/ERR194/ERR194384/LHX2_TCCAGT30NGAC_AI_1.fastq.gz	ftp.sra.ebi.ac.uk/vol1/run/ERR195/ERR195934/ZeroCycle_TCCAGT30NGAC_0_0.fastq.gz
LHX9	HUMAN	DBD	ERR195301	ftp.sra.ebi.ac.uk/vol1/run/ERR195/ERR195301/LHX9_TATTGT20NGTG_Y_1.fastq.gz	ftp.sra.ebi.ac.uk/vol1/run/ERR195/ERR195898/ZeroCycle_TATTGT20NGTG_0_0.fastq.gz
LMX1A	HUMAN	DBD	ERR195669	ftp.sra.ebi.ac.uk/vol1/run/ERR195/ERR195669/LMX1A_TCTGGT20NGGG_Z_1.fastq.gz	ftp.sra.ebi.ac.uk/vol1/run/ERR195/ERR195998/ZeroCycle_TCTGGT20NGGG_0_0.fastq.gz
LMX1B	HUMAN	DBD	ERR195673	ftp.sra.ebi.ac.uk/vol1/run/ERR195/ERR195673/LMX1B_TGAGGC20NGGA_Z_1.fastq.gz	ftp.sra.ebi.ac.uk/vol1/run/ERR196/ERR196029/ZeroCycle_TGAGGC20NGGA_0_0.fastq.gz
MEOX2	HUMAN	DBD	ERR194408	ftp.sra.ebi.ac.uk/vol1/run/ERR194/ERR194408/MEOX2_TAGTTT30NTTT_AI_1.fastq.gz	ftp.sra.ebi.ac.uk/vol1/run/ERR195/ERR195876/ZeroCycle_TAGTTT30NTTT_0_0.fastq.gz
MNX1	HUMAN	DBD	ERR195685	ftp.sra.ebi.ac.uk/vol1/run/ERR195/ERR195685/MNX1_TGGTGA20NGTT_Z_1.fastq.gz	ftp.sra.ebi.ac.uk/vol1/run/ERR196/ERR196111/ZeroCycle_TGGTGA20NGTT_0_0.fastq.gz
MSX1	HUMAN	DBD	ERR194414	ftp.sra.ebi.ac.uk/vol1/run/ERR194/ERR194414/MSX1_TGCGAA30NAGC_AI_1.fastq.gz	ftp.sra.ebi.ac.uk/vol1/run/ERR196/ERR196061/ZeroCycle_TGCGAA30NAGC_0_0.fastq.gz
MSX2	HUMAN	DBD	ERR195013	ftp.sra.ebi.ac.uk/vol1/run/ERR195/ERR195013/MSX2_TGCGGG20NGA_W_1.fastq.gz	ftp.sra.ebi.ac.uk/vol1/run/ERR196/ERR196064/ZeroCycle_TGCGGG20NGA_0_0.fastq.gz
NKX2-3	HUMAN	DBD	ERR195337	ftp.sra.ebi.ac.uk/vol1/run/ERR195/ERR195337/NKX2-3_TGCTAC20NGA_Y_1.fastq.gz	ftp.sra.ebi.ac.uk/vol1/run/ERR196/ERR196070/ZeroCycle_TGCTAC20NGA_0_0.fastq.gz
NKX2-8	HUMAN	DBD	ERR195341	ftp.sra.ebi.ac.uk/vol1/run/ERR195/ERR195341/NKX2-8_TAGGCA20NCG_Y_1.fastq.gz	ftp.sra.ebi.ac.uk/vol1/run/ERR195/ERR195865/ZeroCycle_TAGGCA20NCG_0_0.fastq.gz
NKX3-2	HUMAN	DBD	ERR195345	ftp.sra.ebi.ac.uk/vol1/run/ERR195/ERR195345/NKX3-2_TCCAGT20NGAC_Y_1.fastq.gz	ftp.sra.ebi.ac.uk/vol1/run/ERR195/ERR195933/ZeroCycle_TCCAGT20NGAC_0_0.fastq.gz
NKX6-1	HUMAN	DBD	ERR194420	ftp.sra.ebi.ac.uk/vol1/run/ERR194/ERR194420/NKX6-1_TGCGGG30NGGC_AI_1.fastq.gz	ftp.sra.ebi.ac.uk/vol1/run/ERR196/ERR196066/ZeroCycle_TGCGGG30NGGC_0_0.fastq.gz
NKX6-2	HUMAN	DBD	ERR194078	ftp.sra.ebi.ac.uk/vol1/run/ERR194/ERR194078/NKX6-2_TTACAT20NTA_AF_1.fastq.gz	ftp.sra.ebi.ac.uk/vol1/run/ERR196/ERR196138/ZeroCycle_TTACAT20NTA_0_0.fastq.gz
NOTO	HUMAN	DBD	ERR194426	ftp.sra.ebi.ac.uk/vol1/run/ERR194/ERR194426/NOTO_TGCGTT30NTGC_AI_1.fastq.gz	ftp.sra.ebi.ac.uk/vol1/run/ERR196/ERR196069/ZeroCycle_TGCGTT30NTGC_0_0.fastq.gz
OTX1	HUMAN	DBD	ERR195369	ftp.sra.ebi.ac.uk/vol1/run/ERR195/ERR195369/OTX1_TGATAA20NGA_Y_1.fastq.gz	ftp.sra.ebi.ac.uk/vol1/run/ERR196/ERR196035/ZeroCycle_TGATAA20NGA_0_0.fastq.gz
OTX2	HUMAN	DBD	ERR188798	ftp.sra.ebi.ac.uk/vol1/run/ERR188/ERR188798/OTX2_TATGGG20NGGG_AC_1.fastq.gz	ftp.sra.ebi.ac.uk/vol1/run/ERR195/ERR195893/ZeroCycle_TATGGG20NGGG_0_0.fastq.gz
PDX1	HUMAN	DBD	ERR194438	ftp.sra.ebi.ac.uk/vol1/run/ERR194/ERR194438/PDX1_TGGAAT30NAAT_AI_1.fastq.gz	ftp.sra.ebi.ac.uk/vol1/run/ERR196/ERR196081/ZeroCycle_TGGAAT30NAAT_0_0.fastq.gz
PHOX2A	HUMAN	DBD	ERR195397	ftp.sra.ebi.ac.uk/vol1/run/ERR195/ERR195397/PHOX2A_TGACTC20NGA_Y_1.fastq.gz	ftp.sra.ebi.ac.uk/vol1/run/ERR196/ERR196021/ZeroCycle_TGACTC20NGA_0_0.fastq.gz
PHOX2B	HUMAN	DBD	ERR195401	ftp.sra.ebi.ac.uk/vol1/run/ERR195/ERR195401/PHOX2B_TGGTCT20NGA_Y_1.fastq.gz	ftp.sra.ebi.ac.uk/vol1/run/ERR196/ERR196109/ZeroCycle_TGGTCT20NGA_0_0.fastq.gz
PITX1	HUMAN	DBD	ERR195405	ftp.sra.ebi.ac.uk/vol1/run/ERR195/ERR195405/PITX1_TCATGC20NCG_Y_1.fastq.gz	ftp.sra.ebi.ac.uk/vol1/run/ERR195/ERR195924/ZeroCycle_TCATGC20NCG_0_0.fastq.gz
PITX3	HUMAN	DBD	ERR195409	ftp.sra.ebi.ac.uk/vol1/run/ERR195/ERR195409/PITX3_TGCATC20NGA_Y_1.fastq.gz	ftp.sra.ebi.ac.uk/vol1/run/ERR196/ERR196049/ZeroCycle_TGCATC20NGA_0_0.fastq.gz
PROP1	HUMAN	DBD	ERR194456	ftp.sra.ebi.ac.uk/vol1/run/ERR194/ERR194456/PROP1_TCCCGA30NGCC_AI_1.fastq.gz	ftp.sra.ebi.ac.uk/vol1/run/ERR195/ERR195940/ZeroCycle_TCCCGA30NGCC_0_0.fastq.gz
PRRX1	HUMAN	DBD	ERR188822	ftp.sra.ebi.ac.uk/vol1/run/ERR188/ERR188822/PRRX1_TAACGG20NGCA_AC_1.fastq.gz	ftp.sra.ebi.ac.uk/vol1/run/ERR195/ERR195800/ZeroCycle_TAACGG20NGCA_0_0.fastq.gz
RAX	HUMAN	DBD	ERR195717	ftp.sra.ebi.ac.uk/vol1/run/ERR195/ERR195717/RAX_TGGTAG20NATT_Z_1.fastq.gz	ftp.sra.ebi.ac.uk/vol1/run/ERR196/ERR196106/ZeroCycle_TGGTAG20NATT_0_0.fastq.gz
RAXL1	HUMAN	DBD	ERR194789	ftp.sra.ebi.ac.uk/vol1/run/ERR194/ERR194789/RAXL1_TACTCA20NTA_Q_1.fastq.gz	ftp.sra.ebi.ac.uk/vol1/run/ERR195/ERR195836/ZeroCycle_TACTCA20NTA_0_0.fastq.gz
RHOXF1	HUMAN	DBD	ERR194468	ftp.sra.ebi.ac.uk/vol1/run/ERR194/ERR194468/RHOXF1_TGGATG30NTAT_AI_1.fastq.gz	ftp.sra.ebi.ac.uk/vol1/run/ERR196/ERR196088/ZeroCycle_TGGATG30NTAT_0_0.fastq.gz
SHOX	HUMAN	DBD	ERR188834	ftp.sra.ebi.ac.uk/vol1/run/ERR188/ERR188834/SHOX_TAAGGT20NGGA_AC_1.fastq.gz	ftp.sra.ebi.ac.uk/vol1/run/ERR195/ERR195804/ZeroCycle_TAAGGT20NGGA_0_0.fastq.gz
SHOX2	HUMAN	DBD	ERR195477	ftp.sra.ebi.ac.uk/vol1/run/ERR195/ERR195477/SHOX2_TACGTC20NTGC_Y_1.fastq.gz	ftp.sra.ebi.ac.uk/vol1/run/ERR195/ERR195831/ZeroCycle_TACGTC20NTGC_0_0.fastq.gz
UNCX	HUMAN	DBD	ERR194130	ftp.sra.ebi.ac.uk/vol1/run/ERR194/ERR194130/UNCX_TGCAAG20NGA_AF_1.fastq.gz	ftp.sra.ebi.ac.uk/vol1/run/ERR196/ERR196044/ZeroCycle_TGCAAG20NGA_0_0.fastq.gz
VAX1	HUMAN	DBD	ERR195749	ftp.sra.ebi.ac.uk/vol1/run/ERR195/ERR195749/VAX1_TGCCAT20NACC_Z_1.fastq.gz	ftp.sra.ebi.ac.uk/vol1/run/ERR196/ERR196051/ZeroCycle_TGCCAT20NACC_0_0.fastq.gz
VAX2	HUMAN	DBD	ERR194134	ftp.sra.ebi.ac.uk/vol1/run/ERR194/ERR194134/VAX2_TGGTAG20NATT_AF_1.fastq.gz	ftp.sra.ebi.ac.uk/vol1/run/ERR196/ERR196106/ZeroCycle_TGGTAG20NATT_0_0.fastq.gz
VENTX	HUMAN	DBD	ERR194576	ftp.sra.ebi.ac.uk/vol1/run/ERR194/ERR194576/VENTX_TGAAGT30NGAA_AI_1.fastq.gz	ftp.sra.ebi.ac.uk/vol1/run/ERR196/ERR196012/ZeroCycle_TGAAGT30NGAA_0_0.fastq.gz
VSX1	HUMAN	DBD	ERR195753	ftp.sra.ebi.ac.uk/vol1/run/ERR195/ERR195753/VSX1_TGGTTC20NTTT_Z_1.fastq.gz	ftp.sra.ebi.ac.uk/vol1/run/ERR196/ERR196113/ZeroCycle_TGGTTC20NTTT_0_0.fastq.gz
VSX2	HUMAN	DBD	ERR195757	ftp.sra.ebi.ac.uk/vol1/run/ERR195/ERR195757/VSX2_TCTCCC20NCCG_Z_1.fastq.gz	ftp.sra.ebi.ac.uk/vol1/run/ERR195/ERR195991/ZeroCycle_TCTCCC20NCCG_0_0.fastq.gz
Alx1	MOUSE	DBD	ERR195533	ftp.sra.ebi.ac.uk/vol1/run/ERR195/ERR195533/Alx1_TAAAGC20NCG_Z_1.fastq.gz	ftp.sra.ebi.ac.uk/vol1/run/ERR195/ERR195794/ZeroCycle_TAAAGC20NCG_0_0.fastq.gz
Alx4	MOUSE	DBD	ERR194674	ftp.sra.ebi.ac.uk/vol1/run/ERR194/ERR194674/Alx4_TGGTAG20NCG_P_1.fastq.gz	ftp.sra.ebi.ac.uk/vol1/run/ERR196/ERR196107/ZeroCycle_TGGTAG20NCG_0_0.fastq.gz
Arx	MOUSE	DBD	ERR188670	ftp.sra.ebi.ac.uk/vol1/run/ERR188/ERR188670/Arx_TCGCAT20NACT_AC_1.fastq.gz	ftp.sra.ebi.ac.uk/vol1/run/ERR195/ERR195958/ZeroCycle_TCGCAT20NACT_0_0.fastq.gz
Barhl1	MOUSE	DBD	ERR188690	ftp.sra.ebi.ac.uk/vol1/run/ERR188/ERR188690/Barhl1_TCAGTC20NCG_AC_1.fastq.gz	ftp.sra.ebi.ac.uk/vol1/run/ERR195/ERR195919/ZeroCycle_TCAGTC20NCG_0_0.fastq.gz
Dlx1	MOUSE	DBD	ERR194684	ftp.sra.ebi.ac.uk/vol1/run/ERR194/ERR194684/Dlx1_TGAGAT20NCG_P_1.fastq.gz	ftp.sra.ebi.ac.uk/vol1/run/ERR196/ERR196024/ZeroCycle_TGAGAT20NCG_0_0.fastq.gz
En2	MOUSE	DBD	ERR195593	ftp.sra.ebi.ac.uk/vol1/run/ERR195/ERR195593/En2_TCAGCT20NCG_Z_1.fastq.gz	ftp.sra.ebi.ac.uk/vol1/run/ERR195/ERR195917/ZeroCycle_TCAGCT20NCG_0_0.fastq.gz
Gbx1	MOUSE	DBD	ERR194764	ftp.sra.ebi.ac.uk/vol1/run/ERR194/ERR194764/Gbx1_TCGGTT20NCG_Q_1.fastq.gz	ftp.sra.ebi.ac.uk/vol1/run/ERR195/ERR195974/ZeroCycle_TCGGTT20NCG_0_0.fastq.gz
Gbx2	MOUSE	DBD	ERR195609	ftp.sra.ebi.ac.uk/vol1/run/ERR195/ERR195609/Gbx2_TACACC20NCAC_Z_1.fastq.gz	ftp.sra.ebi.ac.uk/vol1/run/ERR195/ERR195813/ZeroCycle_TACACC20NCAC_0_0.fastq.gz
Hoxa11	MOUSE	DBD	ERR195637	ftp.sra.ebi.ac.uk/vol1/run/ERR195/ERR195637/Hoxa11_TCCCCT20NCG_Z_1.fastq.gz	ftp.sra.ebi.ac.uk/vol1/run/ERR195/ERR195938/ZeroCycle_TCCCCT20NCG_0_0.fastq.gz
Hoxa2	MOUSE	DBD	ERR195641	ftp.sra.ebi.ac.uk/vol1/run/ERR195/ERR195641/Hoxa2_TACCGT20NCG_Z_1.fastq.gz	ftp.sra.ebi.ac.uk/vol1/run/ERR195/ERR195820/ZeroCycle_TACCGT20NCG_0_0.fastq.gz
Hoxc10	MOUSE	DBD	ERR195645	ftp.sra.ebi.ac.uk/vol1/run/ERR195/ERR195645/Hoxc10_TATAGA20NGAG_Z_1.fastq.gz	ftp.sra.ebi.ac.uk/vol1/run/ERR195/ERR195881/ZeroCycle_TATAGA20NGAG_0_0.fastq.gz
Hoxd13	MOUSE	DBD	ERR188758	ftp.sra.ebi.ac.uk/vol1/run/ERR188/ERR188758/Hoxd13_TGATAA20NATA_AC_1.fastq.gz	ftp.sra.ebi.ac.uk/vol1/run/ERR196/ERR196034/ZeroCycle_TGATAA20NATA_0_0.fastq.gz
Hoxd3	MOUSE	DBD	ERR194699	ftp.sra.ebi.ac.uk/vol1/run/ERR194/ERR194699/Hoxd3_TGCCAT20NCG_P_1.fastq.gz	ftp.sra.ebi.ac.uk/vol1/run/ERR196/ERR196052/ZeroCycle_TGCCAT20NCG_0_0.fastq.gz
Hoxd9	MOUSE	DBD	ERR195649	ftp.sra.ebi.ac.uk/vol1/run/ERR195/ERR195649/Hoxd9_TCCTAA20NCG_Z_1.fastq.gz	ftp.sra.ebi.ac.uk/vol1/run/ERR195/ERR195950/ZeroCycle_TCCTAA20NCG_0_0.fastq.gz
Irx3	MOUSE	DBD	ERR195657	ftp.sra.ebi.ac.uk/vol1/run/ERR195/ERR195657/Irx3_TACTGC20NCG_Z_1.fastq.gz	ftp.sra.ebi.ac.uk/vol1/run/ERR195/ERR195838/ZeroCycle_TACTGC20NCG_0_0.fastq.gz
Lhx8	MOUSE	DBD	ERR194390	ftp.sra.ebi.ac.uk/vol1/run/ERR194/ERR194390/Lhx8_TGCTCG40NCTC_AI_1.fastq.gz	ftp.sra.ebi.ac.uk/vol1/run/ERR196/ERR196074/ZeroCycle_TGCTCG40NCTC_0_0.fastq.gz
Meox2	MOUSE	DBD	ERR195689	ftp.sra.ebi.ac.uk/vol1/run/ERR195/ERR195689/Meox2_TACGTC20NTGC_Z_1.fastq.gz	ftp.sra.ebi.ac.uk/vol1/run/ERR195/ERR195831/ZeroCycle_TACGTC20NTGC_0_0.fastq.gz
Nkx6-1	MOUSE	DBD	ERR188794	ftp.sra.ebi.ac.uk/vol1/run/ERR188/ERR188794/Nkx6-1_TCGTGT20NGTT_AC_1.fastq.gz	ftp.sra.ebi.ac.uk/vol1/run/ERR195/ERR195977/ZeroCycle_TCGTGT20NGTT_0_0.fastq.gz
Otx1	MOUSE	DBD	ERR188802	ftp.sra.ebi.ac.uk/vol1/run/ERR188/ERR188802/Otx1_TCTTAG20NATG_AC_1.fastq.gz	ftp.sra.ebi.ac.uk/vol1/run/ERR196/ERR196000/ZeroCycle_TCTTAG20NATG_0_0.fastq.gz
Prrx2	MOUSE	DBD	ERR195713	ftp.sra.ebi.ac.uk/vol1/run/ERR195/ERR195713/Prrx2_TATGAA20NAGG_Z_1.fastq.gz	ftp.sra.ebi.ac.uk/vol1/run/ERR195/ERR195890/ZeroCycle_TATGAA20NAGG_0_0.fastq.gz
Rhox11	MOUSE	DBD	ERR194724	ftp.sra.ebi.ac.uk/vol1/run/ERR194/ERR194724/Rhox11_TGGCCC20NCG_P_1.fastq.gz	ftp.sra.ebi.ac.uk/vol1/run/ERR196/ERR196092/ZeroCycle_TGGCCC20NCG_0_0.fastq.gz
Shox2	MOUSE	DBD	ERR195725	ftp.sra.ebi.ac.uk/vol1/run/ERR195/ERR195725/Shox2_TCCCAG20NACC_Z_1.fastq.gz	ftp.sra.ebi.ac.uk/vol1/run/ERR195/ERR195936/ZeroCycle_TCCCAG20NACC_0_0.fastq.gz
Uncx	MOUSE	DBD	ERR194739	ftp.sra.ebi.ac.uk/vol1/run/ERR194/ERR194739/Uncx_TGGAGC20NCG_P_1.fastq.gz	ftp.sra.ebi.ac.uk/vol1/run/ERR196/ERR196084/ZeroCycle_TGGAGC20NCG_0_0.fastq.gz
Vsx1	MOUSE	DBD	ERR194744	ftp.sra.ebi.ac.uk/vol1/run/ERR194/ERR194744/Vsx1_TGCAGA20NCG_P_1.fastq.gz	ftp.sra.ebi.ac.uk/vol1/run/ERR196/ERR196047/ZeroCycle_TGCAGA20NCG_0_0.fastq.gz
ALX3	HUMAN	Full-length	ERR193770	ftp.sra.ebi.ac.uk/vol1/run/ERR193/ERR193770/ALX3_TGCAAG20NGA_AE_1.fastq.gz	ftp.sra.ebi.ac.uk/vol1/run/ERR196/ERR196044/ZeroCycle_TGCAAG20NGA_0_0.fastq.gz
BARHL2	HUMAN	Full-length	ERR194246	ftp.sra.ebi.ac.uk/vol1/run/ERR194/ERR194246/BARHL2_TCCAGT40NGAC_AI_1.fastq.gz	ftp.sra.ebi.ac.uk/vol1/run/ERR195/ERR195935/ZeroCycle_TCCAGT40NGAC_0_0.fastq.gz
EN1	HUMAN	Full-length	ERR194961	ftp.sra.ebi.ac.uk/vol1/run/ERR194/ERR194961/EN1_TGACCT20NCCA_W_1.fastq.gz	ftp.sra.ebi.ac.uk/vol1/run/ERR196/ERR196016/ZeroCycle_TGACCT20NCCA_0_0.fastq.gz
EN2	HUMAN	Full-length	ERR193778	ftp.sra.ebi.ac.uk/vol1/run/ERR193/ERR193778/EN2_TGCCAT20NGA_AE_1.fastq.gz	ftp.sra.ebi.ac.uk/vol1/run/ERR196/ERR196053/ZeroCycle_TGCCAT20NGA_0_0.fastq.gz
ESX1	HUMAN	Full-length	ERR193782	ftp.sra.ebi.ac.uk/vol1/run/ERR193/ERR193782/ESX1_TCTTCT20NGA_AE_1.fastq.gz	ftp.sra.ebi.ac.uk/vol1/run/ERR196/ERR196002/ZeroCycle_TCTTCT20NGA_0_0.fastq.gz
GBX2	HUMAN	Full-length	ERR193790	ftp.sra.ebi.ac.uk/vol1/run/ERR193/ERR193790/GBX2_TGATTT20NGA_AE_1.fastq.gz	ftp.sra.ebi.ac.uk/vol1/run/ERR196/ERR196040/ZeroCycle_TGATTT20NGA_0_0.fastq.gz
HOXA13	HUMAN	Full-length	ERR193802	ftp.sra.ebi.ac.uk/vol1/run/ERR193/ERR193802/HOXA13_TGTGGA20NGGG_AE_1.fastq.gz	ftp.sra.ebi.ac.uk/vol1/run/ERR196/ERR196128/ZeroCycle_TGTGGA20NGGG_0_0.fastq.gz
HOXC11	HUMAN	Full-length	ERR194050	ftp.sra.ebi.ac.uk/vol1/run/ERR194/ERR194050/HOXC11_TGCGAA20NGA_AF_1.fastq.gz	ftp.sra.ebi.ac.uk/vol1/run/ERR196/ERR196060/ZeroCycle_TGCGAA20NGA_0_0.fastq.gz
ISX	HUMAN	Full-length	ERR193810	ftp.sra.ebi.ac.uk/vol1/run/ERR193/ERR193810/ISX_TGAGTG20NTGA_AE_1.fastq.gz	ftp.sra.ebi.ac.uk/vol1/run/ERR196/ERR196032/ZeroCycle_TGAGTG20NTGA_0_0.fastq.gz
LHX6	HUMAN	Full-length	ERR194062	ftp.sra.ebi.ac.uk/vol1/run/ERR194/ERR194062/LHX6_TCGGGG20NGGT_AF_1.fastq.gz	ftp.sra.ebi.ac.uk/vol1/run/ERR195/ERR195972/ZeroCycle_TCGGGG20NGGT_0_0.fastq.gz
LMX1B	HUMAN	Full-length	ERR193822	ftp.sra.ebi.ac.uk/vol1/run/ERR193/ERR193822/LMX1B_TCGGAA20NAGT_AE_1.fastq.gz	ftp.sra.ebi.ac.uk/vol1/run/ERR195/ERR195967/ZeroCycle_TCGGAA20NAGT_0_0.fastq.gz
MEOX1	HUMAN	Full-length	ERR195009	ftp.sra.ebi.ac.uk/vol1/run/ERR195/ERR195009/MEOX1_TACCTA20NCG_W_1.fastq.gz	ftp.sra.ebi.ac.uk/vol1/run/ERR195/ERR195824/ZeroCycle_TACCTA20NCG_0_0.fastq.gz
MSX1	HUMAN	Full-length	ERR193842	ftp.sra.ebi.ac.uk/vol1/run/ERR193/ERR193842/MSX1_TGCTTA20NGA_AE_1.fastq.gz	ftp.sra.ebi.ac.uk/vol1/run/ERR196/ERR196078/ZeroCycle_TGCTTA20NGA_0_0.fastq.gz
NKX2-3	HUMAN	Full-length	ERR193858	ftp.sra.ebi.ac.uk/vol1/run/ERR193/ERR193858/NKX2-3_TGGAAT20NGA_AE_1.fastq.gz	ftp.sra.ebi.ac.uk/vol1/run/ERR196/ERR196080/ZeroCycle_TGGAAT20NGA_0_0.fastq.gz
NKX2-8	HUMAN	Full-length	ERR193862	ftp.sra.ebi.ac.uk/vol1/run/ERR193/ERR193862/NKX2-8_TGTTGC20NGTG_AE_1.fastq.gz	ftp.sra.ebi.ac.uk/vol1/run/ERR196/ERR196135/ZeroCycle_TGTTGC20NGTG_0_0.fastq.gz
NKX3-1	HUMAN	Full-length	ERR193718	ftp.sra.ebi.ac.uk/vol1/run/ERR193/ERR193718/NKX3-1_TCCCTC20NCG_AD_1.fastq.gz	ftp.sra.ebi.ac.uk/vol1/run/ERR195/ERR195941/ZeroCycle_TCCCTC20NCG_0_0.fastq.gz
NKX6-1	HUMAN	Full-length	ERR195029	ftp.sra.ebi.ac.uk/vol1/run/ERR195/ERR195029/NKX6-1_TGAAAC20NAAA_W_1.fastq.gz	ftp.sra.ebi.ac.uk/vol1/run/ERR196/ERR196008/ZeroCycle_TGAAAC20NAAA_0_0.fastq.gz
NKX6-2	HUMAN	Full-length	ERR193866	ftp.sra.ebi.ac.uk/vol1/run/ERR193/ERR193866/NKX6-2_TGGCAA20NGA_AE_1.fastq.gz	ftp.sra.ebi.ac.uk/vol1/run/ERR196/ERR196089/ZeroCycle_TGGCAA20NGA_0_0.fastq.gz
PHOX2B	HUMAN	Full-length	ERR193890	ftp.sra.ebi.ac.uk/vol1/run/ERR193/ERR193890/PHOX2B_TGCTGT20NGA_AE_1.fastq.gz	ftp.sra.ebi.ac.uk/vol1/run/ERR196/ERR196076/ZeroCycle_TGCTGT20NGA_0_0.fastq.gz
PITX1	HUMAN	Full-length	ERR195045	ftp.sra.ebi.ac.uk/vol1/run/ERR195/ERR195045/PITX1_TCTCTT20NTCG_W_1.fastq.gz	ftp.sra.ebi.ac.uk/vol1/run/ERR195/ERR195995/ZeroCycle_TCTCTT20NTCG_0_0.fastq.gz
PROP1	HUMAN	Full-length	ERR193898	ftp.sra.ebi.ac.uk/vol1/run/ERR193/ERR193898/PROP1_TGTATT20NGA_AE_1.fastq.gz	ftp.sra.ebi.ac.uk/vol1/run/ERR196/ERR196121/ZeroCycle_TGTATT20NGA_0_0.fastq.gz
PRRX1	HUMAN	Full-length	ERR193722	ftp.sra.ebi.ac.uk/vol1/run/ERR193/ERR193722/PRRX1_TTCCCC20NTA_AD_1.fastq.gz	ftp.sra.ebi.ac.uk/vol1/run/ERR196/ERR196146/ZeroCycle_TTCCCC20NTA_0_0.fastq.gz
RHOXF1	HUMAN	Full-length	ERR193910	ftp.sra.ebi.ac.uk/vol1/run/ERR193/ERR193910/RHOXF1_TTAGAA20NTA_AE_1.fastq.gz	ftp.sra.ebi.ac.uk/vol1/run/ERR196/ERR196139/ZeroCycle_TTAGAA20NTA_0_0.fastq.gz
VSX1	HUMAN	Full-length	ERR193950	ftp.sra.ebi.ac.uk/vol1/run/ERR193/ERR193950/VSX1_TCGGGG20NGGT_AE_1.fastq.gz	ftp.sra.ebi.ac.uk/vol1/run/ERR195/ERR195972/ZeroCycle_TCGGGG20NGGT_0_0.fastq.gz

## Sheet: SuppTable2. Dimer site PWMs
Supplementary Table 2. The dimer site PWMs found by Homer de novo motif analysis.
ALX4/PWMs_of_dimers/dimer_motif1.motif	>TAATYWAATTANNNNN	1-TAATYWAATTANNNNN,BestGuess:PROP1/MA0715.1/Jaspar(0.990)	12.5502	-2519.26	0	T:30279.0(60.56%),B:26.9(0.89%),P:1e-1094
0.061	0.043	0.001	0.895
0.946	0.001	0.001	0.052
0.997	0.001	0.001	0.001
0.001	0.089	0.001	0.909
0.001	0.433	0.001	0.565
0.288	0.181	0.173	0.358
0.745	0.066	0.188	0.001
0.872	0.011	0.106	0.011
0.001	0.003	0.001	0.995
0.021	0.031	0.001	0.947
0.921	0.001	0.003	0.075
0.27	0.221	0.262	0.247
0.216	0.302	0.263	0.219
0.231	0.274	0.255	0.241
0.246	0.279	0.231	0.243
0.231	0.282	0.256	0.231
ALX4/PWMs_of_dimers/dimer_motif2.motif	>TAATTGABYAATTARN	4-TAATTGABYAATTARN,BestGuess:Pax7(Paired,Homeobox),longest/Myoblast-Pax7-ChIP-Seq(GSE25064)/Homer(0.927)	1.66624	-270.865	0	T:4663.0(9.33%),B:3.2(0.10%),P:1e-117
0.001	0.001	0.001	0.997
0.851	0.001	0.001	0.147
0.997	0.001	0.001	0.001
0.088	0.001	0.001	0.91
0.001	0.001	0.001	0.997
0.292	0.001	0.487	0.221
0.518	0.255	0.226	0.001
0.164	0.221	0.276	0.339
0.001	0.522	0.001	0.476
0.997	0.001	0.001	0.001
0.997	0.001	0.001	0.001
0.001	0.001	0.001	0.997
0.001	0.001	0.001	0.997
0.997	0.001	0.001	0.001
0.367	0.177	0.456	0.001
0.232	0.321	0.216	0.231
ALX4/PWMs_of_dimers/dimer_motif3.motif	>AATTADNNNTAATTAA	5-AATTADNNNTAATTAA,BestGuess:CG32105/MA0178.1/Jaspar(0.710)	10.7266	-256.829	0	T:4206.0(8.41%),B:0.0(0.00%),P:1e-111
0.591	0.068	0.082	0.259
0.575	0.041	0.032	0.352
0.276	0.015	0.019	0.69
0.369	0.022	0.03	0.579
0.583	0.048	0.118	0.251
0.36	0.118	0.24	0.283
0.213	0.202	0.245	0.34
0.284	0.189	0.27	0.257
0.234	0.244	0.219	0.303
0.168	0.228	0.094	0.51
0.532	0.113	0.07	0.285
0.725	0.06	0.05	0.165
0.291	0.039	0.02	0.65
0.183	0.022	0.012	0.783
0.615	0.016	0.07	0.299
0.537	0.094	0.197	0.172
ARX/PWMs_of_dimers/dimer_motif1.motif	>AATTAAATTANNNNNN	1-AATTAAATTANNNNNN,BestGuess:PROP1/MA0715.1/Jaspar(0.931)	10.8326	-33987.8	0	T:33536.0(67.07%),B:1178.4(1.72%),P:1e-14760
0.997	0.001	0.001	0.001
0.997	0.001	0.001	0.001
0.001	0.001	0.001	0.997
0.001	0.29	0.001	0.708
0.398	0.144	0.212	0.246
0.641	0.027	0.331	0.001
0.856	0.036	0.082	0.026
0.001	0.023	0.001	0.975
0.009	0.04	0.001	0.95
0.997	0.001	0.001	0.001
0.304	0.222	0.187	0.287
0.289	0.203	0.266	0.242
0.251	0.263	0.205	0.281
0.251	0.251	0.243	0.255
0.252	0.256	0.227	0.264
0.284	0.247	0.229	0.241
BARX1/PWMs_of_dimers/dimer_motif1.motif	>TAATGGGTATTTAATG	1-TAATGGGTATTTAATG,BestGuess:bsh/MA0214.1/Jaspar(0.656)	12.383	-10402.2	0	T:17294.0(34.59%),B:157.1(0.42%),P:1e-4517
0.054	0.001	0.001	0.944
0.928	0.001	0.005	0.066
0.974	0.003	0.006	0.017
0.127	0.226	0.15	0.497
0.07	0.306	0.532	0.092
0.107	0.194	0.453	0.247
0.211	0.075	0.443	0.271
0.188	0.136	0.092	0.584
0.492	0.15	0.089	0.269
0.269	0.118	0.185	0.428
0.136	0.11	0.052	0.702
0.075	0.014	0.001	0.91
0.976	0.003	0.009	0.012
0.942	0.017	0.001	0.04
0.055	0.202	0.078	0.665
0.098	0.179	0.448	0.275
BARX1/PWMs_of_dimers/dimer_motif2.motif	>TAATKNGWTAATYGNT	7-TAATKNGWTAATYGNT,BestGuess:VENTX/MA0724.1/Jaspar(0.840)	11.6837	-3293.91	0	T:7300.0(14.60%),B:294.3(0.79%),P:1e-1430
0.364	0.038	0.003	0.595
0.785	0.001	0.066	0.148
0.53	0.034	0.07	0.366
0.134	0.164	0.205	0.496
0.222	0.113	0.398	0.267
0.32	0.266	0.217	0.197
0.134	0.271	0.428	0.167
0.286	0.203	0.095	0.415
0.001	0.001	0.001	0.997
0.997	0.001	0.001	0.001
0.997	0.001	0.001	0.001
0.042	0.009	0.102	0.847
0.002	0.343	0.246	0.409
0.21	0.025	0.704	0.061
0.165	0.302	0.225	0.308
0.133	0.197	0.057	0.613
BSX/PWMs_of_dimers/dimer_motif1.motif	>NYVATTAAYBVVTTAA	1-NYVATTAAYBVVTTAA,BestGuess:C15/MA0170.1/Jaspar(0.759)	6.28342	-957.685	0	T:26699.0(53.40%),B:238.8(10.14%),P:1e-415
0.215	0.332	0.218	0.235
0.169	0.4	0.107	0.324
0.377	0.275	0.245	0.103
0.532	0.121	0.204	0.143
0.108	0.119	0.009	0.764
0.136	0.021	0.005	0.838
0.967	0.001	0.018	0.014
0.59	0.12	0.121	0.169
0.119	0.356	0.157	0.368
0.146	0.267	0.283	0.304
0.362	0.288	0.222	0.127
0.325	0.279	0.281	0.116
0.213	0.164	0.081	0.542
0.191	0.087	0.002	0.72
0.691	0.024	0.037	0.248
0.67	0.075	0.073	0.182
BSX/PWMs_of_dimers/dimer_motif2.motif	>ATTAATTANCVVTTAW	3-ATTAATTANCVVTTAW,BestGuess:EMX1/MA0612.1/Jaspar(0.712)	9.17616	-228.977	0	T:5116.0(10.23%),B:4.5(0.19%),P:1e-99
0.464	0.178	0.224	0.134
0.269	0.186	0.115	0.429
0.065	0.184	0.003	0.748
0.669	0.058	0.107	0.166
0.826	0.067	0.087	0.02
0.082	0.211	0.145	0.562
0.077	0.241	0.239	0.444
0.524	0.05	0.322	0.104
0.207	0.322	0.291	0.179
0.121	0.47	0.095	0.315
0.265	0.322	0.299	0.114
0.352	0.241	0.239	0.168
0.151	0.145	0.049	0.655
0.322	0.063	0.057	0.558
0.829	0.027	0.047	0.097
0.455	0.07	0.083	0.392
CART1/PWMs_of_dimers/dimer_motif1.motif	>TAATTWAATTAWNNNN	1-TAATTWAATTAWNNNN,BestGuess:Phox2a(Homeobox)/Neuron-Phox2a-ChIP-Seq(GSE31456)/Homer(0.974)	11.0563	-4674.78	0	T:36691.0(73.38%),B:34.7(0.87%),P:1e-2030
0.109	0.035	0.025	0.831
0.831	0.042	0.054	0.073
0.973	0.011	0.011	0.005
0.076	0.068	0.023	0.833
0.043	0.294	0.043	0.62
0.392	0.154	0.159	0.295
0.527	0.079	0.342	0.052
0.801	0.067	0.103	0.029
0.009	0.026	0.012	0.953
0.141	0.074	0.074	0.711
0.696	0.027	0.126	0.151
0.369	0.173	0.19	0.268
0.216	0.274	0.211	0.299
0.289	0.235	0.21	0.266
0.31	0.224	0.214	0.252
0.319	0.214	0.212	0.255
DLX1/PWMs_of_dimers/dimer_motif1.motif	>NHWAATTWGCAWAWTW	1-NHWAATTWGCAWAWTW,BestGuess:POU3F3/MA0788.1/Jaspar(0.825)	9.10223	-578.322	0	T:6210.0(14.85%),B:115.1(1.84%),P:1e-251
0.233	0.21	0.296	0.261
0.209	0.269	0.171	0.351
0.366	0.084	0.084	0.467
0.706	0.118	0.047	0.129
0.69	0.001	0.001	0.308
0.017	0.001	0.001	0.981
0.355	0.007	0.011	0.627
0.477	0.001	0.027	0.495
0.076	0.051	0.574	0.299
0.023	0.57	0.315	0.092
0.464	0.279	0.013	0.244
0.568	0.008	0.001	0.423
0.944	0.008	0.003	0.045
0.476	0.039	0.007	0.477
0.15	0.065	0.095	0.69
0.321	0.106	0.185	0.388
DLX3/PWMs_of_dimers/dimer_motif1.motif	>AATTAMNNNWAATTWAHN	1-AATTAMNNNWAATTWAHN,BestGuess:A1CF(RRM)/Gallus_gallus-RNCMPT00291-PBM/HughesRNA(0.782)	5.75232	-1510.33	0	T:24923.0(49.85%),B:232.3(6.54%),P:1e-655
0.973	0.005	0.001	0.021
0.949	0.001	0.001	0.049
0.046	0.001	0.001	0.952
0.093	0.003	0.012	0.892
0.691	0.008	0.239	0.062
0.264	0.387	0.159	0.19
0.275	0.334	0.203	0.188
0.258	0.324	0.186	0.232
0.269	0.285	0.197	0.249
0.26	0.254	0.083	0.404
0.549	0.128	0.003	0.32
0.768	0.006	0.001	0.225
0.414	0.001	0.001	0.584
0.212	0.009	0.001	0.778
0.447	0.026	0.108	0.419
0.45	0.19	0.175	0.185
0.265	0.329	0.16	0.246
0.257	0.333	0.184	0.226
DRGX/PWMs_of_dimers/dimer_motif1.motif	>TAATTWAATTANNNNN	1-TAATTWAATTANNNNN,BestGuess:PROP1/MA0715.1/Jaspar(0.984)	10.5721	-8813.78	0	T:44391.0(88.78%),B:2.7(0.06%),P:1e-3827
0.014	0.001	0.001	0.984
0.975	0.001	0.003	0.021
0.997	0.001	0.001	0.001
0.001	0.011	0.001	0.987
0.001	0.334	0.176	0.49
0.351	0.162	0.16	0.326
0.756	0.104	0.139	0.001
0.826	0.001	0.17	0.003
0.001	0.001	0.001	0.997
0.005	0.001	0.001	0.993
0.923	0.001	0.001	0.075
0.303	0.195	0.282	0.219
0.241	0.309	0.237	0.213
0.262	0.184	0.305	0.249
0.2	0.25	0.271	0.28
0.252	0.214	0.274	0.259
DUXA/PWMs_of_dimers/dimer_motif1.motif	>NTTGATTAAATTARBN	1-NTTGATTAAATTARBN,BestGuess:DUXA/MA0884.1/Jaspar(0.942)	7.83481	-2829.3	0	T:19111.0(38.22%),B:113.8(1.50%),P:1e-1228
0.266	0.24	0.31	0.184
0.192	0.262	0.131	0.415
0.059	0.061	0.009	0.871
0.278	0.001	0.72	0.001
0.997	0.001	0.001	0.001
0.052	0.093	0.024	0.831
0.005	0.17	0.037	0.788
0.638	0.05	0.052	0.26
0.584	0.081	0.329	0.006
0.724	0.033	0.226	0.017
0.001	0.003	0.001	0.995
0.003	0.395	0.002	0.6
0.957	0.004	0.01	0.029
0.413	0.167	0.263	0.157
0.146	0.358	0.26	0.236
0.193	0.225	0.304	0.279
GBX1/PWMs_of_dimers/dimer_motif1.motif	>YWAWTTRSNVYWAATT	1-YWAWTTRSNVYWAATT,BestGuess:slou/MA0245.1/Jaspar(0.684)	3.08882	-6766.97	0	T:41371.0(82.74%),B:1663.4(19.22%),P:1e-2938
0.08	0.33	0.122	0.468
0.436	0.078	0.001	0.485
0.997	0.001	0.001	0.001
0.565	0.001	0.001	0.433
0.001	0.001	0.001	0.997
0.344	0.001	0.116	0.539
0.42	0.116	0.402	0.062
0.103	0.404	0.353	0.139
0.187	0.284	0.272	0.258
0.197	0.307	0.323	0.173
0.199	0.366	0.129	0.306
0.358	0.192	0.034	0.415
0.578	0.001	0.001	0.42
0.659	0.001	0.001	0.339
0.413	0.001	0.001	0.585
0.333	0.001	0.001	0.665
GBX1/PWMs_of_dimers/dimer_motif2.motif	>AATTAGVSDHBSVTAA	4-AATTAGVSDHBSVTAA,BestGuess:PhdP/dmmpmm(Noyes_hd)/fly(0.756)	9.86988	-1924.15	0	T:11897.0(23.79%),B:46.6(0.54%),P:1e-835
0.997	0.001	0.001	0.001
0.997	0.001	0.001	0.001
0.001	0.001	0.001	0.997
0.001	0.077	0.001	0.921
0.932	0.001	0.066	0.001
0.129	0.177	0.476	0.219
0.258	0.297	0.392	0.053
0.001	0.422	0.461	0.116
0.316	0.155	0.242	0.287
0.335	0.203	0.177	0.285
0.001	0.32	0.272	0.407
0.074	0.406	0.307	0.213
0.244	0.352	0.345	0.059
0.001	0.001	0.001	0.997
0.697	0.063	0.001	0.239
0.997	0.001	0.001	0.001
GBX1/PWMs_of_dimers/dimer_motif3.motif	>TAATTASYSNVNTAAT	6-TAATTASYSNVNTAAT,BestGuess:CG9876/dmmpmm(Noyes_hd)/fly(0.740)	12.6675	-1089.76	0	T:7043.0(14.09%),B:24.0(0.28%),P:1e-473
0.053	0.271	0.013	0.663
0.853	0.013	0.12	0.014
0.768	0.051	0.092	0.089
0.001	0.039	0.013	0.947
0.09	0.24	0.149	0.521
0.734	0.013	0.252	0.001
0.206	0.287	0.431	0.076
0.144	0.321	0.099	0.436
0.193	0.27	0.396	0.141
0.226	0.34	0.202	0.233
0.311	0.232	0.299	0.158
0.239	0.345	0.207	0.208
0.014	0.218	0.006	0.762
0.604	0.175	0.153	0.068
0.829	0.116	0.016	0.039
0.106	0.054	0.016	0.824
GBX1/PWMs_of_dimers/dimer_motif4.motif	>AATYAWTTRCGCTAAT	8-AATYAWTTRCGCTAAT,BestGuess:ap/dmmpmm(Bergman)/fly(0.740)	12.2621	-812.457	0	T:5341.0(10.68%),B:18.7(0.22%),P:1e-352
0.481	0.219	0.208	0.092
0.539	0.151	0.223	0.087
0.138	0.183	0.091	0.588
0.171	0.363	0.078	0.387
0.795	0.011	0.193	0.001
0.462	0.001	0.066	0.47
0.001	0.062	0.011	0.926
0.171	0.035	0.235	0.559
0.429	0.045	0.525	0.001
0.04	0.537	0.273	0.15
0.218	0.144	0.542	0.096
0.128	0.483	0.122	0.267
0.001	0.001	0.001	0.997
0.988	0.001	0.001	0.01
0.988	0.01	0.001	0.001
0.044	0.001	0.001	0.954
GBX2/PWMs_of_dimers/dimer_motif1.motif	>AATTADNNRCTAATTA	1-AATTADNNRCTAATTA,BestGuess:Lhx2(Homeobox)/HFSC-Lhx2-ChIP-Seq(GSE48068)/Homer(0.833)	7.44342	-28167.1	0	T:35105.0(70.21%),B:1832.5(3.56%),P:1e-12232
0.762	0.049	0.028	0.161
0.599	0.019	0.017	0.365
0.223	0.001	0.001	0.775
0.358	0.001	0.048	0.593
0.638	0.049	0.105	0.208
0.262	0.131	0.269	0.338
0.294	0.205	0.209	0.292
0.259	0.221	0.327	0.194
0.397	0.183	0.315	0.105
0.081	0.477	0.219	0.223
0.001	0.261	0.001	0.737
0.997	0.001	0.001	0.001
0.997	0.001	0.001	0.001
0.001	0.001	0.001	0.997
0.001	0.001	0.001	0.997
0.829	0.001	0.169	0.001
GBX2/PWMs_of_dimers/dimer_motif2.motif	>TTAATTRCBDYAATTA	7-TTAATTRCBDYAATTA,BestGuess:Hoxd3/MA0912.1/Jaspar(0.714)	16.849	-2329.66	0	T:3296.0(6.59%),B:10.4(0.02%),P:1e-1011
0.073	0.222	0.119	0.586
0.001	0.304	0.036	0.659
0.811	0.036	0.152	0.001
0.997	0.001	0.001	0.001
0.001	0.119	0.039	0.841
0.001	0.112	0.001	0.886
0.535	0.001	0.463	0.001
0.079	0.47	0.222	0.229
0.129	0.255	0.331	0.284
0.348	0.146	0.271	0.235
0.001	0.433	0.001	0.565
0.962	0.036	0.001	0.001
0.927	0.036	0.036	0.001
0.001	0.001	0.001	0.997
0.109	0.079	0.073	0.739
0.764	0.001	0.234	0.001
GSX1/PWMs_of_dimers/dimer_motif1.motif	>TTAATYRSHMATTAATTA	1-TTAATYRSHMATTAATTA,BestGuess:Vsx1/MA0181.1/Jaspar(0.746)	6.60429	-442.616	0	T:2174.0(15.84%),B:127.1(2.31%),P:1e-192
0.185	0.228	0.107	0.48
0.122	0.158	0.047	0.673
0.645	0.099	0.15	0.106
0.843	0.086	0.032	0.039
0.218	0.192	0.043	0.547
0.147	0.278	0.158	0.417
0.359	0.192	0.339	0.11
0.067	0.43	0.353	0.149
0.244	0.279	0.086	0.39
0.407	0.294	0.07	0.229
0.454	0.102	0.187	0.256
0.122	0.334	0.016	0.528
0.106	0.031	0.023	0.84
0.883	0.047	0.043	0.027
0.858	0.028	0.113	0.001
0.114	0.156	0.027	0.703
0.229	0.158	0.17	0.444
0.523	0.067	0.312	0.098
GSX2/PWMs_of_dimers/dimer_motif1.motif	>AATTAAWWWYTAATTA	1-AATTAAWWWYTAATTA,BestGuess:HOXB2/MA0902.1/Jaspar(0.703)	8.88881	-1592.85	0	T:15403.0(30.81%),B:101.9(1.75%),P:1e-691
0.532	0.218	0.041	0.209
0.863	0.034	0.058	0.045
0.008	0.027	0.001	0.964
0.087	0.099	0.06	0.754
0.777	0.041	0.075	0.107
0.569	0.119	0.168	0.144
0.437	0.119	0.118	0.326
0.388	0.14	0.146	0.326
0.373	0.153	0.172	0.302
0.159	0.376	0.222	0.244
0.101	0.283	0.062	0.554
0.574	0.218	0.066	0.142
0.881	0.025	0.05	0.044
0.001	0.005	0.001	0.993
0.081	0.055	0.053	0.811
0.806	0.016	0.095	0.083
HOXA1/PWMs_of_dimers/dimer_motif1.motif	>TRATTATTAANTAATT	1-TRATTATTAANTAATT,BestGuess:Pax7(Paired,Homeobox),longest/Myoblast-Pax7-ChIP-Seq(GSE25064)/Homer(0.716)	10.8361	-6220.77	0	T:7796.0(16.66%),B:908.2(1.01%),P:1e-2701
0.207	0.306	0.001	0.486
0.502	0.139	0.358	0.001
0.641	0.217	0.141	0.001
0.001	0.076	0.001	0.922
0.192	0.199	0.162	0.447
0.822	0.001	0.176	0.001
0.298	0.099	0.155	0.449
0.169	0.153	0.155	0.523
0.553	0.081	0.101	0.265
0.466	0.201	0.209	0.124
0.252	0.223	0.202	0.323
0.048	0.242	0.003	0.707
0.603	0.157	0.23	0.01
0.984	0.014	0.001	0.001
0.031	0.001	0.036	0.932
0.001	0.287	0.078	0.634
HOXB13/PWMs_of_dimers/dimer_motif2.motif	>WWTAAAANBNDTTTTA	4-WWTAAAANBNDTTTTA,BestGuess:gt/dmmpmm(SeSiMCMC)/fly(0.648)	7.38773	-162.211	0	T:2449.0(4.90%),B:24.7(0.49%),P:1e-70
0.317	0.149	0.085	0.449
0.452	0.001	0.073	0.474
0.272	0.001	0.001	0.726
0.754	0.001	0.001	0.244
0.978	0.001	0.001	0.02
0.861	0.001	0.001	0.137
0.67	0.048	0.066	0.216
0.278	0.163	0.284	0.275
0.163	0.222	0.343	0.272
0.259	0.217	0.273	0.252
0.206	0.171	0.337	0.285
0.115	0.028	0.175	0.682
0.011	0.001	0.007	0.981
0.001	0.001	0.001	0.997
0.186	0.001	0.001	0.812
0.767	0.001	0.001	0.231
HOXC10/PWMs_of_dimers/dimer_motif2.motif	>WWAAAAAAVNHAATAAAH	2-WWAAAAAAVNHAATAAAH,BestGuess:hb/dmmpmm(Pollard)/fly(0.678)	8.27786	-433.375	0	T:9321.0(18.64%),B:59.6(1.88%),P:1e-188
0.372	0.177	0.064	0.387
0.393	0.079	0.001	0.527
0.73	0.006	0.001	0.263
0.818	0.001	0.001	0.18
0.81	0.008	0.001	0.181
0.759	0.046	0.031	0.164
0.658	0.125	0.082	0.135
0.471	0.208	0.16	0.162
0.333	0.273	0.211	0.183
0.246	0.304	0.169	0.28
0.325	0.296	0.004	0.376
0.602	0.153	0.011	0.234
0.579	0.001	0.004	0.416
0.295	0.002	0.004	0.699
0.603	0.006	0.032	0.359
0.913	0.038	0.032	0.017
0.521	0.257	0.034	0.188
0.317	0.317	0.136	0.23
ISX/PWMs_of_dimers/dimer_motif1.motif	>AATTDDNRYTAATTAR	1-AATTDDNRYTAATTAR,BestGuess:Rx/dmmpmm(Noyes_hd)/fly(0.868)	6.82219	-1745.99	0	T:30383.0(60.77%),B:65.0(2.85%),P:1e-758
0.651	0.013	0.014	0.322
0.609	0.005	0.001	0.385
0.331	0.001	0.001	0.667
0.307	0.002	0.101	0.59
0.35	0.057	0.261	0.333
0.284	0.174	0.342	0.201
0.273	0.253	0.223	0.252
0.25	0.2	0.376	0.174
0.055	0.421	0.128	0.397
0.001	0.366	0.001	0.632
0.995	0.003	0.001	0.001
0.997	0.001	0.001	0.001
0.001	0.001	0.001	0.997
0.001	0.001	0.001	0.997
0.857	0.001	0.134	0.008
0.428	0.088	0.452	0.032
LMX1B/PWMs_of_dimers/dimer_motif2.motif	>ATWANNNNNNYTAATT	2-ATWANNNNNNYTAATT,BestGuess:PHDP/MA0457.1/Jaspar(0.792)	7.59574	-8193.31	0	T:10854.0(22.53%),B:555.4(0.84%),P:1e-3558
0.611	0.001	0.001	0.387
0.001	0.001	0.001	0.997
0.457	0.001	0.001	0.541
0.972	0.001	0.026	0.001
0.312	0.214	0.239	0.235
0.228	0.235	0.212	0.324
0.267	0.236	0.211	0.286
0.286	0.208	0.228	0.278
0.299	0.254	0.212	0.235
0.303	0.214	0.228	0.255
0.078	0.376	0.167	0.38
0.001	0.001	0.001	0.997
0.997	0.001	0.001	0.001
0.997	0.001	0.001	0.001
0.001	0.001	0.001	0.997
0.001	0.001	0.001	0.997
MSX2/PWMs_of_dimers/dimer_motif1.motif	>NTAATTKRWATTTAATTK	1-NTAATTKRWATTTAATTK,BestGuess:en/dmmpmm(Down)/fly(0.660)	6.80485	-1588.68	0	T:17536.0(35.07%),B:38.9(0.90%),P:1e-689
0.208	0.284	0.282	0.226
0.044	0.225	0.115	0.616
0.623	0.237	0.005	0.135
0.991	0.006	0.001	0.002
0.365	0.003	0.003	0.629
0.008	0.02	0.001	0.971
0.175	0.018	0.449	0.357
0.37	0.08	0.443	0.108
0.347	0.118	0.165	0.37
0.493	0.125	0.093	0.29
0.281	0.113	0.148	0.458
0.289	0.161	0.099	0.451
0.037	0.201	0.096	0.666
0.619	0.205	0.031	0.145
0.988	0.005	0.006	0.001
0.323	0.005	0.003	0.669
0.004	0.007	0.002	0.987
0.229	0.006	0.443	0.323
NKX6-1/PWMs_of_dimers/dimer_motif1.motif	>WAWTWAWWRNNYAWTWAT	1-WAWTWAWWRNNYAWTWAT,BestGuess:Pax7(Paired,Homeobox),longest/Myoblast-Pax7-ChIP-Seq(GSE25064)/Homer(0.692)	7.69133	-9751.13	0	T:23405.0(46.81%),B:3401.8(7.67%),P:1e-4234
0.266	0.234	0.109	0.391
0.504	0.157	0.098	0.241
0.516	0.021	0.043	0.42
0.184	0.012	0.001	0.803
0.475	0.03	0.058	0.438
0.829	0.001	0.001	0.169
0.414	0.053	0.036	0.497
0.272	0.097	0.208	0.422
0.357	0.144	0.299	0.2
0.237	0.274	0.314	0.174
0.168	0.3	0.232	0.301
0.232	0.283	0.091	0.394
0.543	0.143	0.07	0.244
0.476	0.006	0.006	0.512
0.177	0.001	0.001	0.821
0.52	0.04	0.056	0.384
0.727	0.001	0.029	0.243
0.338	0.089	0.065	0.508
NKX6-1/PWMs_of_dimers/dimer_motif2.motif	>THATTAAYNDHAATMATT	2-THATTAAYNDHAATMATT,BestGuess:ap/dmmpmm(Bigfoot)/fly(0.665)	5.80358	-7572.52	0	T:18119.0(36.24%),B:2255.8(5.09%),P:1e-3288
0.103	0.132	0.009	0.756
0.368	0.282	0.03	0.32
0.992	0.001	0.006	0.001
0.293	0.001	0.012	0.694
0.001	0.116	0.047	0.836
0.704	0.047	0.093	0.156
0.654	0.1	0.123	0.123
0.189	0.289	0.111	0.411
0.226	0.214	0.269	0.291
0.329	0.145	0.244	0.281
0.205	0.328	0.129	0.338
0.511	0.231	0.154	0.104
0.517	0.062	0.127	0.294
0.001	0.001	0.001	0.997
0.389	0.39	0.172	0.049
0.967	0.006	0.026	0.001
0.139	0.001	0.001	0.859
0.132	0.106	0.02	0.742
NKX6-2/PWMs_of_dimers/dimer_motif2.motif	>NNNDTTAATDAVNBTMAT	2-NNNDTTAATDAVNBTMAT,BestGuess:NKX6-1/MA0674.1/Jaspar(0.666)	6.97185	-433.541	0	T:10821.0(21.64%),B:85.9(2.89%),P:1e-188
0.279	0.196	0.249	0.276
0.278	0.205	0.248	0.269
0.277	0.204	0.248	0.271
0.275	0.158	0.242	0.325
0.176	0.12	0.163	0.541
0.245	0.141	0.022	0.592
0.821	0.044	0.071	0.064
0.605	0.008	0.013	0.374
0.04	0.024	0.048	0.888
0.273	0.036	0.314	0.377
0.541	0.079	0.338	0.042
0.195	0.289	0.335	0.18
0.187	0.28	0.315	0.217
0.133	0.292	0.343	0.232
0.028	0.251	0.035	0.686
0.46	0.376	0.105	0.06
0.892	0.018	0.029	0.061
0.054	0.011	0.011	0.924
PHOX2A/PWMs_of_dimers/dimer_motif1.motif	>TAATTHAATTANNNNN	1-TAATTHAATTANNNNN,BestGuess:PROP1/MA0715.1/Jaspar(0.984)	9.86596	-2101.59	0	T:25305.0(50.61%),B:48.1(1.38%),P:1e-912
0.126	0.056	0.026	0.792
0.88	0.006	0.059	0.055
0.997	0.001	0.001	0.001
0.04	0.12	0.013	0.827
0.025	0.312	0.077	0.586
0.282	0.216	0.136	0.365
0.657	0.062	0.256	0.025
0.952	0.009	0.036	0.003
0.001	0.001	0.001	0.997
0.052	0.035	0.001	0.912
0.892	0.006	0.029	0.073
0.296	0.205	0.283	0.216
0.216	0.332	0.234	0.218
0.238	0.245	0.281	0.236
0.257	0.292	0.213	0.238
0.27	0.273	0.222	0.236
PHOX2A/PWMs_of_dimers/dimer_motif2.motif	>ATTARCNCMVYYHHTAAT	5-ATTARCNCMVYYHHTAAT,BestGuess:ap/dmmpmm(Bergman)/fly(0.773)	8.0255	-186.645	0	T:3049.0(6.10%),B:6.7(0.19%),P:1e-81
0.927	0.034	0.011	0.028
0.015	0.028	0.009	0.948
0.009	0.043	0.006	0.942
0.911	0.025	0.017	0.047
0.399	0.211	0.268	0.122
0.286	0.444	0.099	0.171
0.172	0.32	0.243	0.264
0.137	0.421	0.178	0.265
0.331	0.368	0.179	0.122
0.297	0.345	0.211	0.147
0.196	0.382	0.143	0.278
0.178	0.379	0.194	0.249
0.299	0.329	0.12	0.252
0.285	0.35	0.145	0.22
0.186	0.18	0.044	0.59
0.706	0.13	0.081	0.083
0.925	0.038	0.022	0.015
0.155	0.14	0.008	0.697
PHOX2B/PWMs_of_dimers/dimer_motif1.motif	>AATTWAATTANNNNNN	1-AATTWAATTANNNNNN,BestGuess:Prop1(Homeobox)/GHFT1-PROP1.biotin-ChIP-Seq(GSE77302)/Homer(0.945)	8.46224	-3135	0	T:32366.0(64.73%),B:153.9(3.91%),P:1e-1361
0.828	0.001	0.092	0.079
0.997	0.001	0.001	0.001
0.084	0.093	0.018	0.805
0.05	0.317	0.073	0.56
0.35	0.188	0.166	0.297
0.564	0.077	0.303	0.056
0.818	0.041	0.108	0.033
0.001	0.001	0.001	0.997
0.072	0.075	0.001	0.852
0.807	0.034	0.069	0.09
0.294	0.246	0.233	0.228
0.23	0.308	0.245	0.218
0.252	0.272	0.227	0.249
0.261	0.287	0.209	0.242
0.258	0.274	0.22	0.248
0.262	0.276	0.2	0.262
PROP1/PWMs_of_dimers/dimer_motif1.motif	>TTAATTAAATTAWTDHWD	1-TTAATTAAATTAWTDHWD,BestGuess:PROP1/MA0715.1/Jaspar(0.948)	9.23029	-656.691	0	T:416.0(29.32%),B:50.1(0.70%),P:1e-285
0.237	0.221	0.105	0.437
0.163	0.068	0.026	0.743
0.91	0.016	0.037	0.037
0.963	0.001	0.01	0.026
0.063	0.079	0.005	0.853
0.058	0.164	0.084	0.694
0.484	0.126	0.116	0.274
0.622	0.079	0.194	0.105
0.59	0.079	0.184	0.147
0.084	0.01	0.052	0.854
0.168	0.1	0.047	0.685
0.753	0.068	0.047	0.132
0.39	0.095	0.184	0.331
0.158	0.237	0.174	0.431
0.279	0.153	0.226	0.343
0.347	0.221	0.174	0.258
0.358	0.153	0.168	0.321
0.311	0.163	0.194	0.331
SHOX2/PWMs_of_dimers/dimer_motif1.motif	>YTAATTWRNYYAATTW	1-YTAATTWRNYYAATTW,BestGuess:Pax7(Paired,Homeobox),longest/Myoblast-Pax7-ChIP-Seq(GSE25064)/Homer(0.732)	6.51683	-22931.2	0	T:41240.0(82.48%),B:6054.7(14.59%),P:1e-9958
0.165	0.366	0.195	0.273
0.045	0.286	0.03	0.639
0.579	0.001	0.001	0.419
0.997	0.001	0.001	0.001
0.421	0.001	0.001	0.577
0.001	0.001	0.001	0.997
0.412	0.001	0.177	0.409
0.528	0.012	0.451	0.009
0.273	0.214	0.272	0.242
0.16	0.331	0.166	0.343
0.212	0.289	0.075	0.424
0.585	0.159	0.009	0.247
0.659	0.007	0.001	0.333
0.393	0.001	0.001	0.605
0.342	0.001	0.001	0.656
0.543	0.001	0.02	0.436
UNCX/PWMs_of_dimers/dimer_motif1.motif	>NNBSCTAATTRCATTA	1-NNBSCTAATTRCATTA,BestGuess:Phox2b/MA0681.1/Jaspar(0.918)	2.79531	-2268.08	0	T:34108.0(68.22%),B:5.8(0.28%),P:1e-985
0.266	0.241	0.291	0.202
0.247	0.281	0.271	0.202
0.128	0.371	0.272	0.23
0.197	0.334	0.369	0.1
0.144	0.571	0.181	0.104
0.001	0.001	0.001	0.997
0.997	0.001	0.001	0.001
0.997	0.001	0.001	0.001
0.001	0.001	0.001	0.997
0.001	0.151	0.001	0.847
0.389	0.073	0.41	0.127
0.066	0.836	0.097	0.001
0.997	0.001	0.001	0.001
0.001	0.001	0.001	0.997
0.001	0.001	0.001	0.997
0.997	0.001	0.001	0.001
UNCX/PWMs_of_dimers/dimer_motif2.motif	>AATTAATTANCVCTAATT	5-AATTAATTANCVCTAATT,BestGuess:PHDP/MA0457.1/Jaspar(0.731)	4.76262	-187.64	0	T:6647.0(13.29%),B:33.7(1.61%),P:1e-81
0.48	0.245	0.152	0.124
0.518	0.184	0.149	0.149
0.105	0.287	0.056	0.552
0.089	0.111	0.032	0.768
0.882	0.046	0.006	0.066
0.86	0.032	0.053	0.055
0.06	0.092	0.062	0.786
0.186	0.104	0.104	0.606
0.62	0.113	0.187	0.08
0.299	0.269	0.225	0.207
0.09	0.522	0.188	0.2
0.379	0.264	0.289	0.068
0.12	0.564	0.111	0.205
0.001	0.024	0.002	0.973
0.935	0.012	0.006	0.047
0.995	0.001	0.002	0.002
0.028	0.002	0.004	0.966
0.027	0.062	0.01	0.901
VAX1/PWMs_of_dimers/dimer_motif1.motif	>AATTADNVBTAATTARYB	1-AATTADNVBTAATTARYB,BestGuess:dsc-1/MA0919.1/Jaspar(0.858)	5.76854	-12862.2	0	T:21427.0(42.85%),B:2652.1(4.40%),P:1e-5585
0.669	0.115	0.001	0.215
0.598	0.001	0.001	0.4
0.223	0.001	0.001	0.775
0.394	0.001	0.024	0.581
0.57	0.017	0.199	0.214
0.358	0.168	0.265	0.209
0.215	0.271	0.302	0.211
0.248	0.24	0.382	0.13
0.114	0.364	0.22	0.303
0.001	0.052	0.001	0.946
0.909	0.089	0.001	0.001
0.997	0.001	0.001	0.001
0.001	0.001	0.001	0.997
0.001	0.001	0.04	0.958
0.961	0.001	0.037	0.001
0.343	0.193	0.347	0.117
0.116	0.322	0.197	0.365
0.174	0.238	0.253	0.335
VENTX/PWMs_of_dimers/dimer_motif1.motif	>TAATTRRTWAYCRATTAG	1-TAATTRRTWAYCRATTAG,BestGuess:VENTX/MA0724.1/Jaspar(0.775)	11.9296	-7412.13	0	T:8944.0(17.89%),B:312.3(0.42%),P:1e-3219
0.089	0.297	0.053	0.561
0.619	0.067	0.126	0.188
0.862	0.007	0.019	0.112
0.217	0.044	0.03	0.709
0.109	0.226	0.127	0.538
0.401	0.067	0.435	0.097
0.284	0.137	0.406	0.173
0.191	0.196	0.171	0.441
0.483	0.055	0.099	0.364
0.646	0.085	0.107	0.162
0.193	0.369	0.183	0.256
0.046	0.611	0.044	0.299
0.474	0.148	0.354	0.024
0.828	0.022	0.049	0.101
0.007	0.006	0.009	0.978
0.127	0.044	0.013	0.816
0.881	0.011	0.051	0.057
0.299	0.105	0.489	0.108
Alx1/PWMs_of_dimers/dimer_motif1.motif	>TAATTWAATTATNANW	1-TAATTWAATTATNANW,BestGuess:Phox2a(Homeobox)/Neuron-Phox2a-ChIP-Seq(GSE31456)/Homer(0.952)	7.02213	-2598.56	0	T:38462.0(76.92%),B:5.4(0.29%),P:1e-1128
0.131	0.065	0.024	0.78
0.736	0.013	0.077	0.174
0.929	0.013	0.028	0.03
0.102	0.147	0.053	0.698
0.046	0.266	0.135	0.553
0.354	0.15	0.202	0.295
0.492	0.148	0.266	0.094
0.668	0.076	0.182	0.074
0.082	0.022	0.036	0.86
0.214	0.124	0.074	0.588
0.6	0.07	0.079	0.251
0.231	0.172	0.198	0.399
0.298	0.281	0.179	0.242
0.422	0.191	0.226	0.161
0.234	0.203	0.217	0.346
0.23	0.204	0.204	0.363
Alx1/PWMs_of_dimers/dimer_motif2.motif	>AATTAAYNYNATTAAT	3-AATTAAYNYNATTAAT,BestGuess:PHDP/MA0457.1/Jaspar(0.811)	6.40269	-208.701	0	T:8798.0(17.60%),B:49.2(2.63%),P:1e-90
0.9	0.032	0.06	0.008
0.883	0.038	0.036	0.043
0.001	0.023	0.007	0.969
0.052	0.001	0.001	0.946
0.969	0.002	0.028	0.001
0.5	0.126	0.275	0.099
0.13	0.369	0.212	0.289
0.204	0.292	0.29	0.215
0.171	0.373	0.208	0.247
0.307	0.3	0.214	0.179
0.494	0.186	0.194	0.126
0.146	0.202	0.048	0.604
0.21	0.077	0.001	0.712
0.835	0.024	0.006	0.135
0.594	0.102	0.077	0.227
0.128	0.183	0.072	0.617
Alx4/PWMs_of_dimers/dimer_motif1.motif	>TAATTWAATTADNNNN	1-TAATTWAATTADNNNN,BestGuess:PROP1/MA0715.1/Jaspar(0.971)	7.26944	-15601.2	0	T:36723.0(73.45%),B:310.1(1.82%),P:1e-6775
0.001	0.001	0.001	0.997
0.856	0.001	0.142	0.001
0.997	0.001	0.001	0.001
0.001	0.075	0.001	0.923
0.04	0.204	0.098	0.658
0.431	0.128	0.146	0.295
0.541	0.109	0.349	0.001
0.708	0.075	0.216	0.001
0.001	0.001	0.001	0.997
0.086	0.156	0.001	0.757
0.974	0.001	0.011	0.014
0.321	0.169	0.238	0.272
0.171	0.309	0.209	0.311
0.24	0.215	0.259	0.286
0.314	0.229	0.216	0.241
0.293	0.23	0.223	0.254
Alx4/PWMs_of_dimers/dimer_motif2.motif	>WAWTWANNBTAATTAA	3-WAWTWANNBTAATTAA,BestGuess:Vsx1/MA0181.1/Jaspar(0.713)	9.4618	-714.266	0	T:2387.0(4.77%),B:0.0(0.00%),P:1e-310
0.505	0.059	0.056	0.38
0.83	0.001	0.09	0.079
0.428	0.019	0.019	0.534
0.024	0.037	0.029	0.91
0.469	0.069	0.128	0.335
0.513	0.091	0.329	0.067
0.281	0.244	0.221	0.253
0.306	0.165	0.25	0.279
0.184	0.295	0.187	0.335
0.1	0.292	0.067	0.541
0.566	0.093	0.056	0.285
0.997	0.001	0.001	0.001
0.311	0.001	0.001	0.687
0.001	0.001	0.001	0.997
0.643	0.001	0.002	0.354
0.467	0.148	0.205	0.18
Arx/PWMs_of_dimers/dimer_motif1.motif	>NNNNNYTAATTWAATT	1-NNNNNYTAATTWAATT,BestGuess:PROP1/MA0715.1/Jaspar(0.940)	8.0559	-13991.3	0	T:29375.0(58.75%),B:73.6(0.34%),P:1e-6076
0.264	0.202	0.237	0.297
0.268	0.218	0.231	0.283
0.225	0.215	0.288	0.272
0.209	0.292	0.224	0.275
0.223	0.254	0.311	0.212
0.127	0.361	0.091	0.421
0.001	0.001	0.001	0.997
0.995	0.001	0.001	0.003
0.997	0.001	0.001	0.001
0.001	0.001	0.001	0.997
0.001	0.107	0.001	0.891
0.35	0.17	0.173	0.307
0.704	0.01	0.285	0.001
0.981	0.001	0.017	0.001
0.001	0.001	0.001	0.997
0.003	0.005	0.001	0.991
Arx/PWMs_of_dimers/dimer_motif2.motif	>AATTARTHRYTAATTA	4-AATTARTHRYTAATTA,BestGuess:VSX2/MA0726.1/Jaspar(0.732)	7.73225	-202.421	0	T:616.0(1.23%),B:4.8(0.02%),P:1e-87
0.88	0.03	0.04	0.05
0.939	0.01	0.031	0.02
0.001	0.001	0.001	0.997
0.001	0.001	0.001	0.997
0.827	0.001	0.171	0.001
0.461	0.111	0.388	0.04
0.155	0.236	0.206	0.403
0.288	0.216	0.156	0.34
0.332	0.175	0.32	0.174
0.01	0.462	0.114	0.414
0.001	0.284	0.001	0.714
0.989	0.001	0.009	0.001
0.997	0.001	0.001	0.001
0.001	0.001	0.001	0.997
0.001	0.001	0.001	0.997
0.969	0.001	0.029	0.001
Hoxa2/PWMs_of_dimers/dimer_motif1.motif	>VCTAATTASYWHTTAA	1-VCTAATTASYWHTTAA,BestGuess:EMX1/MA0612.1/Jaspar(0.866)	7.01086	-1502.82	0	T:18381.0(36.76%),B:17.3(0.47%),P:1e-652
0.347	0.222	0.333	0.099
0.179	0.443	0.142	0.236
0.015	0.003	0.001	0.981
0.937	0.028	0.023	0.012
0.997	0.001	0.001	0.001
0.011	0.03	0.018	0.941
0.02	0.127	0.225	0.628
0.684	0.062	0.183	0.071
0.197	0.402	0.276	0.125
0.209	0.311	0.107	0.374
0.314	0.149	0.131	0.405
0.337	0.239	0.144	0.28
0.195	0.147	0.051	0.607
0.293	0.061	0.04	0.606
0.733	0.023	0.041	0.203
0.565	0.048	0.044	0.343
Hoxa2/PWMs_of_dimers/dimer_motif2.motif	>AATTANNNHNNTAATTAD	4-AATTANNNHNNTAATTAD,BestGuess:HOXB2/MA0902.1/Jaspar(0.680)	6.43376	-482.755	0	T:6572.0(13.14%),B:2.3(0.06%),P:1e-209
0.811	0.087	0.071	0.031
0.991	0.001	0.007	0.001
0.001	0.052	0.012	0.935
0.035	0.153	0.259	0.553
0.743	0.05	0.153	0.054
0.209	0.303	0.264	0.224
0.232	0.271	0.186	0.311
0.309	0.173	0.205	0.313
0.356	0.223	0.145	0.276
0.332	0.207	0.242	0.219
0.217	0.279	0.266	0.238
0.074	0.24	0.049	0.637
0.512	0.273	0.178	0.037
0.827	0.118	0.04	0.015
0.001	0.023	0.001	0.975
0.143	0.135	0.074	0.648
0.839	0.004	0.089	0.068
0.265	0.174	0.221	0.34
Irx3/PWMs_of_dimers/dimer_motif1.motif	>ACATRDWAAHABDTGT	1-ACATRDWAAHABDTGT,BestGuess:TP63/MA0525.2/Jaspar(0.674)	7.00764	-818.998	0	T:3432.0(14.91%),B:11.4(0.19%),P:1e-355
0.976	0.001	0.022	0.001
0.018	0.958	0.001	0.023
0.982	0.013	0.004	0.001
0.175	0.268	0.001	0.556
0.44	0.074	0.352	0.134
0.364	0.129	0.258	0.249
0.411	0.201	0.116	0.272
0.612	0.088	0.06	0.24
0.53	0.193	0.097	0.18
0.271	0.395	0.076	0.257
0.438	0.171	0.16	0.232
0.097	0.324	0.235	0.344
0.364	0.055	0.336	0.244
0.004	0.014	0.001	0.981
0.001	0.004	0.994	0.001
0.001	0.001	0.001	0.997
Lhx8/PWMs_of_dimers/dimer_motif2.motif	>YTGATTGCAATYARSNNN	3-YTGATTGCAATYARSNNN,BestGuess:PB0064.1_Sox14_1/Jaspar(0.697)	10.3172	-2719.31	0	T:5629.0(11.26%),B:26.0(0.08%),P:1e-1180
0.162	0.37	0.207	0.262
0.099	0.061	0.053	0.787
0.392	0.001	0.562	0.045
0.976	0.008	0.008	0.008
0.008	0.023	0.054	0.915
0.023	0.008	0.015	0.954
0.055	0.008	0.921	0.016
0.03	0.886	0.008	0.076
0.969	0.001	0.007	0.023
0.953	0.031	0.001	0.015
0.001	0.001	0.014	0.984
0.008	0.533	0.008	0.451
0.748	0.038	0.046	0.168
0.254	0.207	0.361	0.178
0.13	0.361	0.338	0.17
0.246	0.284	0.286	0.185
0.239	0.306	0.192	0.263
0.292	0.216	0.23	0.261
Nkx6-1/PWMs_of_dimers/dimer_motif2.motif	>AATTAAAWTAATTACC	4-AATTAAAWTAATTACC,BestGuess:PHOX2A/MA0713.1/Jaspar(0.727)	6.06046	-641.283	0	T:2211.0(4.42%),B:230.3(0.65%),P:1e-278
0.558	0.346	0.04	0.056
0.96	0.001	0.008	0.031
0.008	0.024	0.008	0.96
0.103	0.185	0.001	0.711
0.967	0.001	0.008	0.024
0.768	0.048	0.008	0.176
0.591	0.072	0.073	0.264
0.395	0.025	0.057	0.523
0.001	0.025	0.008	0.966
0.951	0.008	0.04	0.001
0.997	0.001	0.001	0.001
0.088	0.001	0.016	0.895
0.121	0.113	0.305	0.462
0.774	0.016	0.178	0.032
0.145	0.502	0.217	0.136
0.258	0.422	0.144	0.176
Nkx6-1/PWMs_of_dimers/dimer_motif3.motif	>TAATTACCTAATTAAWHA	3-TAATTACCTAATTAAWHA,BestGuess:Pax7(Paired,Homeobox),longest/Myoblast-Pax7-ChIP-Seq(GSE25064)/Homer(0.880)	1.04257	-524.027	0	T:1417.0(2.83%),B:81.8(0.23%),P:1e-227
0.001	0.001	0.001	0.997
0.997	0.001	0.001	0.001
0.997	0.001	0.001	0.001
0.001	0.001	0.001	0.997
0.111	0.001	0.349	0.539
0.706	0.001	0.292	0.001
0.016	0.592	0.281	0.111
0.161	0.494	0.344	0.001
0.016	0.211	0.001	0.772
0.702	0.296	0.001	0.001
0.983	0.001	0.015	0.001
0.001	0.001	0.001	0.997
0.047	0.032	0.001	0.92
0.997	0.001	0.001	0.001
0.854	0.001	0.001	0.144
0.415	0.193	0.001	0.391
0.342	0.193	0.177	0.288
0.551	0.159	0.161	0.129
Otx1/PWMs_of_dimers/dimer_motif1.motif	>NTAATCSGATTANVNN	1-NTAATCSGATTANVNN,BestGuess:Pax7(Paired,Homeobox),long/Myoblast-Pax7-ChIP-Seq(GSE25064)/Homer(0.927)	4.1992	-1824.37	0	T:2957.0(7.17%),B:49.6(0.13%),P:1e-792
0.273	0.262	0.259	0.206
0.005	0.001	0.001	0.993
0.997	0.001	0.001	0.001
0.997	0.001	0.001	0.001
0.001	0.001	0.293	0.705
0.053	0.945	0.001	0.001
0.011	0.499	0.481	0.009
0.001	0.001	0.99	0.008
0.777	0.221	0.001	0.001
0.001	0.001	0.001	0.997
0.001	0.001	0.001	0.997
0.997	0.001	0.001	0.001
0.266	0.287	0.208	0.239
0.245	0.226	0.355	0.174
0.291	0.191	0.252	0.266
0.262	0.204	0.24	0.293
Shox2/PWMs_of_dimers/dimer_motif1.motif	>CTWAWTWRVYYWAATT	1-CTWAWTWRVYYWAATT,BestGuess:VSX1/MA0725.1/Jaspar(0.699)	4.3956	-15100.3	0	T:43779.0(87.56%),B:1958.6(12.91%),P:1e-6557
0.101	0.508	0.223	0.168
0.016	0.262	0.023	0.699
0.556	0.001	0.001	0.442
0.997	0.001	0.001	0.001
0.445	0.001	0.001	0.553
0.001	0.001	0.001	0.997
0.453	0.001	0.101	0.444
0.523	0.031	0.429	0.017
0.256	0.227	0.349	0.169
0.182	0.346	0.171	0.301
0.198	0.321	0.109	0.372
0.397	0.226	0.021	0.356
0.678	0.078	0.001	0.243
0.58	0.001	0.001	0.418
0.319	0.001	0.001	0.679
0.347	0.001	0.065	0.587
Shox2/PWMs_of_dimers/dimer_motif2.motif	>AWTWANTWRBTAATTA	2-AWTWANTWRBTAATTA,BestGuess:Pax7(Paired,Homeobox),longest/Myoblast-Pax7-ChIP-Seq(GSE25064)/Homer(0.752)	8.41408	-4844.73	0	T:16843.0(33.69%),B:89.7(0.59%),P:1e-2104
0.84	0.065	0.073	0.022
0.477	0.1	0.019	0.404
0.005	0.043	0.019	0.933
0.415	0.03	0.114	0.442
0.642	0.06	0.263	0.035
0.203	0.258	0.23	0.308
0.109	0.273	0.152	0.466
0.358	0.174	0.198	0.271
0.358	0.184	0.331	0.127
0.105	0.272	0.263	0.36
0.07	0.212	0.032	0.686
0.846	0.076	0.062	0.016
0.784	0.057	0.108	0.051
0.019	0.083	0.081	0.817
0.032	0.057	0.086	0.825
0.735	0.011	0.224	0.03
Uncx/PWMs_of_dimers/dimer_motif1.motif	>NWNNNTAATTWAATTA	1-NWNNNTAATTWAATTA,BestGuess:PROP1/MA0715.1/Jaspar(0.966)	8.69968	-16288	0	T:38829.0(77.66%),B:9.7(0.07%),P:1e-7073
0.28	0.199	0.187	0.334
0.277	0.189	0.19	0.344
0.254	0.251	0.208	0.287
0.291	0.254	0.268	0.187
0.265	0.23	0.182	0.323
0.123	0.129	0.005	0.743
0.737	0.001	0.117	0.145
0.997	0.001	0.001	0.001
0.001	0.001	0.001	0.997
0.007	0.16	0.098	0.735
0.385	0.22	0.158	0.238
0.703	0.074	0.113	0.11
0.838	0.081	0.001	0.08
0.001	0.001	0.001	0.997
0.112	0.074	0.001	0.813
0.663	0.119	0.093	0.125
Vsx1/PWMs_of_dimers/dimer_motif2.motif	>NWNNHAATAATTDVATTA	3-NWNNHAATAATTDVATTA,BestGuess:Phox2a(Homeobox)/Neuron-Phox2a-ChIP-Seq(GSE31456)/Homer(0.910)	6.26626	-2310.87	0	T:8202.0(16.40%),B:233.2(1.10%),P:1e-1003
0.321	0.176	0.245	0.258
0.39	0.205	0.143	0.263
0.272	0.252	0.23	0.247
0.171	0.254	0.283	0.292
0.204	0.339	0.104	0.352
0.412	0.205	0.252	0.131
0.428	0.2	0.18	0.191
0.001	0.001	0.001	0.997
0.629	0.001	0.001	0.369
0.997	0.001	0.001	0.001
0.196	0.151	0.109	0.544
0.102	0.309	0.12	0.468
0.236	0.182	0.35	0.232
0.292	0.214	0.345	0.149
0.691	0.064	0.178	0.067
0.001	0.001	0.001	0.997
0.099	0.001	0.001	0.899
0.997	0.001	0.001	0.001
ALX3_FL/PWMs_of_dimers/dimer_motif1.motif	>DNMRNTAATTRRATTA	1-DNMRNTAATTRRATTA,BestGuess:Phox2b/MA0681.1/Jaspar(0.973)	6.8241	-3638.43	0	T:37491.0(74.98%),B:5.6(0.20%),P:1e-1580
0.266	0.167	0.217	0.35
0.187	0.228	0.264	0.32
0.237	0.363	0.197	0.204
0.277	0.178	0.42	0.124
0.233	0.198	0.283	0.287
0.001	0.001	0.001	0.997
0.869	0.001	0.001	0.129
0.997	0.001	0.001	0.001
0.001	0.046	0.001	0.952
0.001	0.256	0.053	0.69
0.369	0.155	0.383	0.093
0.437	0.122	0.441	0.001
0.855	0.001	0.143	0.001
0.001	0.001	0.001	0.997
0.001	0.001	0.001	0.997
0.997	0.001	0.001	0.001
ESX1_FL/PWMs_of_dimers/dimer_motif1.motif	>AWTWRCYAATTARCNN	1-AWTWRCYAATTARCNN,BestGuess:HESX1/MA0894.1/Jaspar(0.891)	6.7272	-2060.08	0	T:27222.0(54.44%),B:96.4(2.89%),P:1e-894
0.778	0.015	0.049	0.158
0.436	0.005	0.003	0.556
0.169	0.065	0.069	0.697
0.354	0.083	0.157	0.406
0.385	0.094	0.465	0.056
0.091	0.498	0.189	0.222
0.006	0.516	0.001	0.477
0.963	0.016	0.018	0.003
0.987	0.011	0.001	0.001
0.001	0.001	0.001	0.997
0.002	0.001	0.001	0.996
0.971	0.001	0.027	0.001
0.366	0.129	0.338	0.167
0.141	0.427	0.166	0.266
0.249	0.204	0.279	0.269
0.308	0.289	0.164	0.238
ESX1_FL/PWMs_of_dimers/dimer_motif3.motif	>TAATTAGGSGCTAATT	5-TAATTAGGSGCTAATT,BestGuess:OdsH/MA0198.1/Jaspar(0.700)	3.44652	-236.667	0	T:4451.0(8.90%),B:17.5(0.53%),P:1e-102
0.001	0.409	0.001	0.589
0.997	0.001	0.001	0.001
0.997	0.001	0.001	0.001
0.001	0.001	0.001	0.997
0.001	0.001	0.001	0.997
0.973	0.001	0.025	0.001
0.128	0.103	0.628	0.141
0.115	0.308	0.487	0.09
0.026	0.449	0.449	0.077
0.064	0.231	0.538	0.167
0.103	0.474	0.321	0.103
0.001	0.037	0.001	0.961
0.997	0.001	0.001	0.001
0.997	0.001	0.001	0.001
0.001	0.001	0.001	0.997
0.001	0.001	0.001	0.997
HNF1B_FL/PWMs_of_dimers/dimer_motif1.motif	>HNYDGTTAATGATTAA	1-HNYDGTTAATGATTAA,BestGuess:HNF1b(Homeobox)/PDAC-HNF1B-ChIP-Seq(GSE64557)/Homer(0.976)	14.6537	-54269.3	0	T:46342.0(92.68%),B:72.0(0.15%),P:1e-23568
0.259	0.307	0.103	0.331
0.266	0.246	0.181	0.307
0.205	0.37	0.15	0.275
0.237	0.188	0.339	0.236
0.211	0.071	0.545	0.173
0.055	0.142	0.047	0.756
0.111	0.133	0.016	0.74
0.914	0.008	0.047	0.031
0.828	0.055	0.078	0.039
0.086	0.07	0.031	0.813
0.157	0.237	0.432	0.173
0.827	0.039	0.063	0.071
0.07	0.031	0.086	0.813
0.023	0.016	0.07	0.891
0.811	0.039	0.071	0.079
0.891	0.031	0.023	0.055
ISX_FL/PWMs_of_dimers/dimer_motif2.motif	>GTTAATTWAATTARCD	5-GTTAATTWAATTARCD,BestGuess:PROP1/MA0715.1/Jaspar(0.959)	12.4174	-3433.61	0	T:4309.0(14.69%),B:82.6(0.22%),P:1e-1491
0.106	0.234	0.51	0.15
0.192	0.22	0.139	0.448
0.001	0.001	0.001	0.997
0.997	0.001	0.001	0.001
0.997	0.001	0.001	0.001
0.001	0.003	0.004	0.992
0.001	0.405	0.008	0.586
0.412	0.039	0.033	0.516
0.698	0.001	0.3	0.001
0.997	0.001	0.001	0.001
0.001	0.001	0.001	0.997
0.001	0.001	0.001	0.997
0.997	0.001	0.001	0.001
0.409	0.128	0.328	0.135
0.123	0.491	0.217	0.168
0.229	0.117	0.308	0.345
ISX_FL/PWMs_of_dimers/dimer_motif3.motif	>TAATTAVNDNNBTAAT	14-TAATTAVNDNNBTAAT,BestGuess:en/dmmpmm(Bergman)/fly(0.752)	14.9516	-1384.73	0	T:1932.0(6.59%),B:72.6(0.19%),P:1e-601
0.001	0.207	0.004	0.788
0.997	0.001	0.001	0.001
0.997	0.001	0.001	0.001
0.001	0.004	0.001	0.994
0.001	0.008	0.001	0.99
0.678	0.001	0.32	0.001
0.325	0.292	0.349	0.033
0.226	0.284	0.217	0.273
0.316	0.164	0.232	0.288
0.273	0.27	0.207	0.25
0.231	0.288	0.279	0.202
0.089	0.331	0.306	0.274
0.001	0.328	0.001	0.67
0.997	0.001	0.001	0.001
0.997	0.001	0.001	0.001
0.001	0.001	0.001	0.997
MSX1_FL/PWMs_of_dimers/dimer_motif1.motif	>NYAATTANNNDBYAAT	1-NYAATTANNNDBYAAT,BestGuess:Pph13/MA0200.1/Jaspar(0.750)	9.15179	-297.221	0	T:2514.0(5.03%),B:8.2(0.12%),P:1e-129
0.202	0.261	0.26	0.278
0.049	0.388	0.041	0.522
0.799	0.04	0.077	0.084
0.771	0.076	0.073	0.08
0.08	0.052	0.059	0.809
0.137	0.077	0.067	0.719
0.584	0.034	0.328	0.054
0.249	0.206	0.262	0.284
0.238	0.204	0.227	0.331
0.244	0.192	0.286	0.278
0.329	0.072	0.3	0.3
0.077	0.294	0.324	0.305
0.054	0.478	0.071	0.396
0.701	0.082	0.133	0.084
0.734	0.076	0.075	0.115
0.062	0.092	0.076	0.77
PHOX2B_FL/PWMs_of_dimers/dimer_motif1.motif	>AATTNAATTANMNNNN	1-AATTNAATTANMNNNN,BestGuess:Phox2b/MA0681.1/Jaspar(0.935)	9.91108	-1389.17	0	T:28480.0(56.96%),B:5.8(0.33%),P:1e-603
0.981	0.002	0.009	0.008
0.997	0.001	0.001	0.001
0.034	0.164	0.001	0.801
0.024	0.348	0.056	0.572
0.279	0.247	0.173	0.301
0.743	0.017	0.239	0.001
0.996	0.001	0.002	0.001
0.001	0.001	0.001	0.997
0.019	0.009	0.001	0.971
0.963	0.001	0.002	0.034
0.334	0.249	0.202	0.215
0.227	0.371	0.213	0.189
0.257	0.274	0.262	0.208
0.291	0.308	0.176	0.225
0.298	0.287	0.177	0.239
0.26	0.285	0.207	0.248
PROP1_FL/PWMs_of_dimers/dimer_motif1.motif	>AATYNAATTANNNNNN	1-AATYNAATTANNNNNN,BestGuess:Prop1(Homeobox)/GHFT1-PROP1.biotin-ChIP-Seq(GSE77302)/Homer(0.958)	8.92471	-1030.55	0	T:9337.0(18.67%),B:137.0(1.75%),P:1e-447
0.844	0.001	0.083	0.072
0.997	0.001	0.001	0.001
0.089	0.192	0.064	0.655
0.091	0.347	0.125	0.438
0.277	0.226	0.204	0.294
0.466	0.212	0.279	0.043
0.839	0.054	0.106	0.001
0.001	0.001	0.001	0.997
0.076	0.078	0.001	0.845
0.85	0.001	0.062	0.087
0.303	0.236	0.237	0.224
0.23	0.305	0.221	0.244
0.25	0.265	0.243	0.242
0.279	0.261	0.22	0.24
0.262	0.264	0.235	0.24
0.263	0.28	0.212	0.245

## Sheet: SuppTable3. COSMO jpwms
Supplementary Table 3. Jaspar formatted PWMs of top 4mers sites used in COSMO spacer preference analysis.
ALX4/top_dimer_kmer_motifs_dimer_motif1/motif1.jpwm
6.1	94.6	99.7	0.1
4.3	0.1	0.1	8.9
0.1	0.1	0.1	0.1
89.5	5.2	0.1	90.9
ALX4/top_dimer_kmer_motifs_dimer_motif1/motif2.jpwm
87.2	0.1	2.1	92.1
1.1	0.3	3.1	0.1
10.6	0.1	0.1	0.3
1.1	99.5	94.7	7.5
ALX4/top_dimer_kmer_motifs_dimer_motif2/motif1.jpwm
0.1	85.1	99.7	8.8
0.1	0.1	0.1	0.1
0.1	0.1	0.1	0.1
99.7	14.7	0.1	91
ALX4/top_dimer_kmer_motifs_dimer_motif2/motif2.jpwm
99.7	99.7	0.1	0.1
0.1	0.1	0.1	0.1
0.1	0.1	0.1	0.1
0.1	0.1	99.7	99.7
ALX4/top_dimer_kmer_motifs_dimer_motif3/motif1.jpwm
59.1	57.5	27.6	36.9
6.8	4.1	1.5	2.2
8.2	3.2	1.9	3
25.9	35.2	69	57.9
ALX4/top_dimer_kmer_motifs_dimer_motif3/motif2.jpwm
72.5	29.1	18.3	61.5
6	3.9	2.2	1.6
5	2	1.2	7
16.5	65	78.3	29.9
ARX/top_dimer_kmer_motifs_dimer_motif1/motif1.jpwm
99.7	99.7	0.1	0.1
0.1	0.1	0.1	29
0.1	0.1	0.1	0.1
0.1	0.1	99.7	70.8
ARX/top_dimer_kmer_motifs_dimer_motif1/motif2.jpwm
85.6	0.1	0.9	99.7
3.6	2.3	4	0.1
8.2	0.1	0.1	0.1
2.6	97.5	95	0.1
BARX1/top_dimer_kmer_motifs_dimer_motif1/motif1.jpwm
5.4	92.8	97.4	12.7
0.1	0.1	0.3	22.6
0.1	0.5	0.6	15
94.4	6.6	1.7	49.7
BARX1/top_dimer_kmer_motifs_dimer_motif1/motif2.jpwm
13.6	7.5	97.6	94.2
11	1.4	0.3	1.7
5.2	0.1	0.9	0.1
70.2	91	1.2	4
BARX1/top_dimer_kmer_motifs_dimer_motif2/motif1.jpwm
36.4	78.5	53	13.4134
3.8	0.1	3.4	16.4164
0.3	6.6	7	20.5205
59.5	14.8	36.6	49.6497
BARX1/top_dimer_kmer_motifs_dimer_motif2/motif2.jpwm
0.1	99.7	99.7	4.2
0.1	0.1	0.1	0.9
0.1	0.1	0.1	10.2
99.7	0.1	0.1	84.7
BSX/top_dimer_kmer_motifs_dimer_motif1/motif1.jpwm
10.8	13.6	96.7	59
11.9	2.1	0.1	12
0.9	0.5	1.8	12.1
76.4	83.8	1.4	16.9
BSX/top_dimer_kmer_motifs_dimer_motif1/motif2.jpwm
21.3	19.1	69.1	67
16.4	8.7	2.4	7.5
8.1	0.2	3.7	7.3
54.2	72	24.8	18.2
BSX/top_dimer_kmer_motifs_dimer_motif2/motif1.jpwm
6.5	66.9	82.6	8.2
18.4	5.8	6.7	21.1
0.3	10.7	8.7	14.5
74.8	16.6	2	56.2
BSX/top_dimer_kmer_motifs_dimer_motif2/motif2.jpwm
15.1	32.2	82.9	45.5
14.5	6.3	2.7	7
4.9	5.7	4.7	8.3
65.5	55.8	9.7	39.2
CART1/top_dimer_kmer_motifs_dimer_motif1/motif1.jpwm
10.9	83.1	97.3	7.6
3.5	4.2	1.1	6.8
2.5	5.4	1.1	2.3
83.1	7.3	0.5	83.3
CART1/top_dimer_kmer_motifs_dimer_motif1/motif2.jpwm
80.1	0.9	14.1	69.6
6.7	2.6	7.4	2.7
10.3	1.2	7.4	12.6
2.9	95.3	71.1	15.1
DLX1/top_dimer_kmer_motifs_dimer_motif1/motif1.jpwm
70.6	69	1.7	35.5
11.8	0.1	0.1	0.7
4.7	0.1	0.1	1.1
12.9	30.8	98.1	62.7
DLX1/top_dimer_kmer_motifs_dimer_motif1/motif2.jpwm
56.8	94.4	47.6476	15
0.8	0.8	3.9039	6.5
0.1	0.3	0.700701	9.5
42.3	4.5	47.7477	69
DLX3/top_dimer_kmer_motifs_dimer_motif1/motif1.jpwm
97.3	94.9	4.6	9.3
0.5	0.1	0.1	0.3
0.1	0.1	0.1	1.2
2.1	4.9	95.2	89.2
DLX3/top_dimer_kmer_motifs_dimer_motif1/motif2.jpwm
54.9	76.8	41.4	21.2
12.8	0.6	0.1	0.9
0.3	0.1	0.1	0.1
32	22.5	58.4	77.8
DRGX/top_dimer_kmer_motifs_dimer_motif1/motif1.jpwm
1.4	97.5	99.7	0.1
0.1	0.1	0.1	1.1
0.1	0.3	0.1	0.1
98.4	2.1	0.1	98.7
DRGX/top_dimer_kmer_motifs_dimer_motif1/motif2.jpwm
82.6	0.1	0.5	92.3
0.1	0.1	0.1	0.1
17	0.1	0.1	0.1
0.3	99.7	99.3	7.5
DUXA/top_dimer_kmer_motifs_dimer_motif1/motif1.jpwm
5.9	27.8	99.7	5.2
6.1	0.1	0.1	9.3
0.9	72	0.1	2.4
87.1	0.1	0.1	83.1
DUXA/top_dimer_kmer_motifs_dimer_motif1/motif2.jpwm
72.4	0.1	0.3	95.7
3.3	0.3	39.5	0.4
22.6	0.1	0.2	1
1.7	99.5	60	2.9
GBX1/top_dimer_kmer_motifs_dimer_motif1/motif1.jpwm
99.7	56.5	0.1	34.4
0.1	0.1	0.1	0.1
0.1	0.1	0.1	11.6
0.1	43.3	99.7	53.9
GBX1/top_dimer_kmer_motifs_dimer_motif1/motif2.jpwm
57.8	65.9	41.3	33.3
0.1	0.1	0.1	0.1
0.1	0.1	0.1	0.1
42	33.9	58.5	66.5
GBX2/top_dimer_kmer_motifs_dimer_motif1/motif1.jpwm
76.2	59.9	22.3	35.8
4.9	1.9	0.1	0.1
2.8	1.7	0.1	4.8
16.1	36.5	77.5	59.3
GBX2/top_dimer_kmer_motifs_dimer_motif1/motif2.jpwm
99.7	99.7	0.1	0.1
0.1	0.1	0.1	0.1
0.1	0.1	0.1	0.1
0.1	0.1	99.7	99.7
GBX2/top_dimer_kmer_motifs_dimer_motif2/motif1.jpwm
81.1	99.7	0.1	0.1
3.6	0.1	11.9	11.2
15.2	0.1	3.9	0.1
0.1	0.1	84.1	88.6
GBX2/top_dimer_kmer_motifs_dimer_motif2/motif2.jpwm
96.2	92.7	0.1	10.9
3.6	3.6	0.1	7.9
0.1	3.6	0.1	7.3
0.1	0.1	99.7	73.9
GSX1/top_dimer_kmer_motifs_dimer_motif1/motif1.jpwm
12.2	64.5	84.3	21.8
15.8	9.9	8.6	19.2
4.7	15	3.2	4.3
67.3	10.6	3.9	54.7
GSX1/top_dimer_kmer_motifs_dimer_motif1/motif2.jpwm
10.6	88.3	85.8	11.4
3.1	4.7	2.8	15.6
2.3	4.3	11.3	2.7
84	2.7	0.1	70.3
GSX2/top_dimer_kmer_motifs_dimer_motif1/motif1.jpwm
86.3	0.8	8.7	77.7
3.4	2.7	9.9	4.1
5.8	0.1	6	7.5
4.5	96.4	75.4	10.7
GSX2/top_dimer_kmer_motifs_dimer_motif1/motif2.jpwm
88.1	0.1	8.1	80.6
2.5	0.5	5.5	1.6
5	0.1	5.3	9.5
4.4	99.3	81.1	8.3
HMBOX1/top_dimer_kmer_motifs_dimer_motif3/motif1.jpwm
33.1	72.4	49.95	20.7
5	5	48.2517	62.1
0.8	3.8	0.2997	2.5
61.1	18.8	1.4985	14.7
HMBOX1/top_dimer_kmer_motifs_dimer_motif3/motif2.jpwm
31.5	73.5	60.9	13.3
3	2.1	35	68.3
0.8	2.5	0.5	6.6
64.7	21.9	3.6	11.8
HOXA1/top_dimer_kmer_motifs_dimer_motif1/motif1.jpwm
64.1	0.1	19.2	82.2
21.7	7.6	19.9	0.1
14.1	0.1	16.2	17.6
0.1	92.2	44.7	0.1
HOXA1/top_dimer_kmer_motifs_dimer_motif1/motif2.jpwm
4.8	60.3	98.4	3.1
24.2	15.7	1.4	0.1
0.3	23	0.1	3.6
70.7	1	0.1	93.2
HOXB13/top_dimer_kmer_motifs_dimer_motif2/motif1.jpwm
27.2	75.4	97.8	86.1
0.1	0.1	0.1	0.1
0.1	0.1	0.1	0.1
72.6	24.4	2	13.7
HOXB13/top_dimer_kmer_motifs_dimer_motif2/motif2.jpwm
1.1	0.1	18.6	76.7
0.1	0.1	0.1	0.1
0.7	0.1	0.1	0.1
98.1	99.7	81.2	23.1
HOXC10/top_dimer_kmer_motifs_dimer_motif2/motif1.jpwm
73	81.8	81	75.9
0.6	0.1	0.8	4.6
0.1	0.1	0.1	3.1
26.3	18	18.1	16.4
HOXC10/top_dimer_kmer_motifs_dimer_motif2/motif2.jpwm
57.9	29.5	60.3	91.3
0.1	0.2	0.6	3.8
0.4	0.4	3.2	3.2
41.6	69.9	35.9	1.7
ISX/top_dimer_kmer_motifs_dimer_motif1/motif1.jpwm
65.1	60.9	33.1	30.7
1.3	0.5	0.1	0.2
1.4	0.1	0.1	10.1
32.2	38.5	66.7	59
ISX/top_dimer_kmer_motifs_dimer_motif1/motif2.jpwm
99.5	99.7	0.1	0.1
0.3	0.1	0.1	0.1
0.1	0.1	0.1	0.1
0.1	0.1	99.7	99.7
LMX1B/top_dimer_kmer_motifs_dimer_motif2/motif1.jpwm
61.1	0.1	45.7	97.2
0.1	0.1	0.1	0.1
0.1	0.1	0.1	2.6
38.7	99.7	54.1	0.1
LMX1B/top_dimer_kmer_motifs_dimer_motif2/motif2.jpwm
0.1	99.7	99.7	0.1
0.1	0.1	0.1	0.1
0.1	0.1	0.1	0.1
99.7	0.1	0.1	99.7
MNX1/top_dimer_kmer_motifs_dimer_motif2/motif1.jpwm
0.1	57.6	99.7	42.3
0.1	0.1	0.1	0.1
0.1	0.1	0.1	0.1
99.7	42.2	0.1	57.5
MNX1/top_dimer_kmer_motifs_dimer_motif2/motif2.jpwm
23.5	0.1	78	98.2
0.1	0.1	0.1	0.1
0.1	0.1	0.1	0.1
76.3	99.7	21.8	1.6
MSX2/top_dimer_kmer_motifs_dimer_motif1/motif1.jpwm
62.3	99.1	36.5	0.8
23.7	0.6	0.3	2
0.5	0.1	0.3	0.1
13.5	0.2	62.9	97.1
MSX2/top_dimer_kmer_motifs_dimer_motif1/motif2.jpwm
61.9	98.8	32.3	0.4
20.5	0.5	0.5	0.7
3.1	0.6	0.3	0.2
14.5	0.1	66.9	98.7
NKX6-1/top_dimer_kmer_motifs_dimer_motif1/motif1.jpwm
51.6	18.4	47.4525	82.9
2.1	1.2	2.997	0.1
4.3	0.1	5.79421	0.1
42	80.3	43.7562	16.9
NKX6-1/top_dimer_kmer_motifs_dimer_motif1/motif2.jpwm
47.6	17.7	52	72.7
0.6	0.1	4	0.1
0.6	0.1	5.6	2.9
51.2	82.1	38.4	24.3
NKX6-1/top_dimer_kmer_motifs_dimer_motif2/motif1.jpwm
99.2	29.3	0.1	70.4
0.1	0.1	11.6	4.7
0.6	1.2	4.7	9.3
0.1	69.4	83.6	15.6
NKX6-1/top_dimer_kmer_motifs_dimer_motif2/motif2.jpwm
0.1	38.9	96.7	13.9
0.1	39	0.6	0.1
0.1	17.2	2.6	0.1
99.7	4.9	0.1	85.9
NKX6-2/top_dimer_kmer_motifs_dimer_motif2/motif1.jpwm
24.5	82.1	60.5	4
14.1	4.4	0.8	2.4
2.2	7.1	1.3	4.8
59.2	6.4	37.4	88.8
NKX6-2/top_dimer_kmer_motifs_dimer_motif2/motif2.jpwm
2.8	45.954	89.2	5.4
25.1	37.5624	1.8	1.1
3.5	10.4895	2.9	1.1
68.6	5.99401	6.1	92.4
PHOX2A/top_dimer_kmer_motifs_dimer_motif1/motif1.jpwm
12.6	88	99.7	4
5.6	0.6	0.1	12
2.6	5.9	0.1	1.3
79.2	5.5	0.1	82.7
PHOX2A/top_dimer_kmer_motifs_dimer_motif1/motif2.jpwm
95.2	0.1	5.2	89.2
0.9	0.1	3.5	0.6
3.6	0.1	0.1	2.9
0.3	99.7	91.2	7.3
PHOX2A/top_dimer_kmer_motifs_dimer_motif2/motif1.jpwm
92.7	1.5	0.9	91.1
3.4	2.8	4.3	2.5
1.1	0.9	0.6	1.7
2.8	94.8	94.2	4.7
PHOX2A/top_dimer_kmer_motifs_dimer_motif2/motif2.jpwm
18.6	70.6	92.5	15.5
18	13	3.8	14
4.4	8.1	2.2	0.8
59	8.3	1.5	69.7
PHOX2B/top_dimer_kmer_motifs_dimer_motif1/motif1.jpwm
82.8	99.7	8.4	5
0.1	0.1	9.3	31.7
9.2	0.1	1.8	7.3
7.9	0.1	80.5	56
PHOX2B/top_dimer_kmer_motifs_dimer_motif1/motif2.jpwm
81.8	0.1	7.2	80.7
4.1	0.1	7.5	3.4
10.8	0.1	0.1	6.9
3.3	99.7	85.2	9
PROP1/top_dimer_kmer_motifs_dimer_motif1/motif1.jpwm
16.3	91	96.3	6.3
6.8	1.6	0.1	7.9
2.6	3.7	1	0.5
74.3	3.7	2.6	85.3
PROP1/top_dimer_kmer_motifs_dimer_motif1/motif2.jpwm
59	8.4	16.8	75.3
7.9	1	10	6.8
18.4	5.2	4.7	4.7
14.7	85.4	68.5	13.2
SHOX2/top_dimer_kmer_motifs_dimer_motif1/motif1.jpwm
57.9	99.7	42.1	0.1
0.1	0.1	0.1	0.1
0.1	0.1	0.1	0.1
41.9	0.1	57.7	99.7
SHOX2/top_dimer_kmer_motifs_dimer_motif1/motif2.jpwm
58.5	65.9	39.3	34.2
15.9	0.7	0.1	0.1
0.9	0.1	0.1	0.1
24.7	33.3	60.5	65.6
UNCX/top_dimer_kmer_motifs_dimer_motif1/motif1.jpwm
0.1	99.7	99.7	0.1
0.1	0.1	0.1	0.1
0.1	0.1	0.1	0.1
99.7	0.1	0.1	99.7
UNCX/top_dimer_kmer_motifs_dimer_motif1/motif2.jpwm
99.7	0.1	0.1	99.7
0.1	0.1	0.1	0.1
0.1	0.1	0.1	0.1
0.1	99.7	99.7	0.1
UNCX/top_dimer_kmer_motifs_dimer_motif2/motif1.jpwm
8.9	88.2	86	6
11.1	4.6	3.2	9.2
3.2	0.6	5.3	6.2
76.8	6.6	5.5	78.6
UNCX/top_dimer_kmer_motifs_dimer_motif2/motif2.jpwm
0.1	93.5	99.5	2.8
2.4	1.2	0.1	0.2
0.2	0.6	0.2	0.4
97.3	4.7	0.2	96.6
VAX1/top_dimer_kmer_motifs_dimer_motif1/motif1.jpwm
66.9	59.8	22.3	39.4
11.5	0.1	0.1	0.1
0.1	0.1	0.1	2.4
21.5	40	77.5	58.1
VAX1/top_dimer_kmer_motifs_dimer_motif1/motif2.jpwm
99.7	0.1	0.1	96.1
0.1	0.1	0.1	0.1
0.1	0.1	4	3.7
0.1	99.7	95.8	0.1
VENTX/top_dimer_kmer_motifs_dimer_motif1/motif1.jpwm
8.9	61.9	86.2	21.7
29.7	6.7	0.7	4.4
5.3	12.6	1.9	3
56.1	18.8	11.2	70.9
VENTX/top_dimer_kmer_motifs_dimer_motif1/motif2.jpwm
82.8	0.7	12.7	88.1
2.2	0.6	4.4	1.1
4.9	0.9	1.3	5.1
10.1	97.8	81.6	5.7
Alx1/top_dimer_kmer_motifs_dimer_motif1/motif1.jpwm
13.1	73.6	92.9	10.2
6.5	1.3	1.3	14.7
2.4	7.7	2.8	5.3
78	17.4	3	69.8
Alx1/top_dimer_kmer_motifs_dimer_motif1/motif2.jpwm
66.8	8.2	21.4	60
7.6	2.2	12.4	7
18.2	3.6	7.4	7.9
7.4	86	58.8	25.1
Alx1/top_dimer_kmer_motifs_dimer_motif2/motif1.jpwm
88.3	0.1	5.2	96.9
3.8	2.3	0.1	0.2
3.6	0.7	0.1	2.8
4.3	96.9	94.6	0.1
Alx1/top_dimer_kmer_motifs_dimer_motif2/motif2.jpwm
21	83.5	59.4	12.8
7.7	2.4	10.2	18.3
0.1	0.6	7.7	7.2
71.2	13.5	22.7	61.7
Alx4/top_dimer_kmer_motifs_dimer_motif1/motif1.jpwm
0.1	85.6	99.7	0.1
0.1	0.1	0.1	7.5
0.1	14.2	0.1	0.1
99.7	0.1	0.1	92.3
Alx4/top_dimer_kmer_motifs_dimer_motif1/motif2.jpwm
70.8	0.1	8.6	97.4
7.5	0.1	15.6	0.1
21.6	0.1	0.1	1.1
0.1	99.7	75.7	1.4
Alx4/top_dimer_kmer_motifs_dimer_motif2/motif1.jpwm
50.5	83	42.8	2.4
5.9	0.1	1.9	3.7
5.6	9	1.9	2.9
38	7.9	53.4	91
Alx4/top_dimer_kmer_motifs_dimer_motif2/motif2.jpwm
99.7	31.1	0.1	64.3
0.1	0.1	0.1	0.1
0.1	0.1	0.1	0.2
0.1	68.7	99.7	35.4
Arx/top_dimer_kmer_motifs_dimer_motif1/motif1.jpwm
0.1	99.5	99.7	0.1
0.1	0.1	0.1	0.1
0.1	0.1	0.1	0.1
99.7	0.3	0.1	99.7
Arx/top_dimer_kmer_motifs_dimer_motif1/motif2.jpwm
70.4	98.1	0.1	0.3
1	0.1	0.1	0.5
28.5	1.7	0.1	0.1
0.1	0.1	99.7	99.1
Arx/top_dimer_kmer_motifs_dimer_motif2/motif1.jpwm
88	93.9	0.1	0.1
3	1	0.1	0.1
4	3.1	0.1	0.1
5	2	99.7	99.7
Arx/top_dimer_kmer_motifs_dimer_motif2/motif2.jpwm
98.9	99.7	0.1	0.1
0.1	0.1	0.1	0.1
0.9	0.1	0.1	0.1
0.1	0.1	99.7	99.7
Hoxa2/top_dimer_kmer_motifs_dimer_motif1/motif1.jpwm
1.5	93.7	99.7	1.1
0.3	2.8	0.1	3
0.1	2.3	0.1	1.8
98.1	1.2	0.1	94.1
Hoxa2/top_dimer_kmer_motifs_dimer_motif1/motif2.jpwm
19.5	29.3	73.3	56.5
14.7	6.1	2.3	4.8
5.1	4	4.1	4.4
60.7	60.6	20.3	34.3
Hoxa2/top_dimer_kmer_motifs_dimer_motif2/motif1.jpwm
81.1	99.1	0.1	3.5
8.7	0.1	5.2	15.3
7.1	0.7	1.2	25.9
3.1	0.1	93.5	55.3
Hoxa2/top_dimer_kmer_motifs_dimer_motif2/motif2.jpwm
82.7	0.1	14.3	83.9
11.8	2.3	13.5	0.4
4	0.1	7.4	8.9
1.5	97.5	64.8	6.8
Irx3/top_dimer_kmer_motifs_dimer_motif1/motif1.jpwm
97.6	1.8	98.2	17.5
0.1	95.8	1.3	26.8
2.2	0.1	0.4	0.1
0.1	2.3	0.1	55.6
Irx3/top_dimer_kmer_motifs_dimer_motif1/motif2.jpwm
36.4364	0.4	0.1	0.1
5.50551	1.4	0.4	0.1
33.6336	0.1	99.4	0.1
24.4244	98.1	0.1	99.7
Lhx8/top_dimer_kmer_motifs_dimer_motif2/motif1.jpwm
9.9	39.2	97.6	0.8
6.1	0.1	0.8	2.3
5.3	56.2	0.8	5.4
78.7	4.5	0.8	91.5
Lhx8/top_dimer_kmer_motifs_dimer_motif2/motif2.jpwm
3	96.9	95.3	0.1
88.6	0.1	3.1	0.1
0.8	0.7	0.1	1.4
7.6	2.3	1.5	98.4
Nkx6-1/top_dimer_kmer_motifs_dimer_motif2/motif1.jpwm
96	0.8	10.3	96.7
0.1	2.4	18.5	0.1
0.8	0.8	0.1	0.8
3.1	96	71.1	2.4
Nkx6-1/top_dimer_kmer_motifs_dimer_motif2/motif2.jpwm
0.1	95.1	99.7	8.8
2.5	0.8	0.1	0.1
0.8	4	0.1	1.6
96.6	0.1	0.1	89.5
Nkx6-1/top_dimer_kmer_motifs_dimer_motif3/motif1.jpwm
0.1	99.7	99.7	0.1
0.1	0.1	0.1	0.1
0.1	0.1	0.1	0.1
99.7	0.1	0.1	99.7
Nkx6-1/top_dimer_kmer_motifs_dimer_motif3/motif2.jpwm
98.3	0.1	4.7	99.7
0.1	0.1	3.2	0.1
1.5	0.1	0.1	0.1
0.1	99.7	92	0.1
Otx1/top_dimer_kmer_motifs_dimer_motif1/motif1.jpwm
0.5	99.7	99.7	0.1
0.1	0.1	0.1	0.1
0.1	0.1	0.1	29.3
99.3	0.1	0.1	70.5
Otx1/top_dimer_kmer_motifs_dimer_motif1/motif2.jpwm
77.7	0.1	0.1	99.7
22.1	0.1	0.1	0.1
0.1	0.1	0.1	0.1
0.1	99.7	99.7	0.1
Shox2/top_dimer_kmer_motifs_dimer_motif1/motif1.jpwm
55.6	99.7	44.5	0.1
0.1	0.1	0.1	0.1
0.1	0.1	0.1	0.1
44.2	0.1	55.3	99.7
Shox2/top_dimer_kmer_motifs_dimer_motif1/motif2.jpwm
67.8	58	31.9	34.7
7.8	0.1	0.1	0.1
0.1	0.1	0.1	6.5
24.3	41.8	67.9	58.7
Shox2/top_dimer_kmer_motifs_dimer_motif2/motif1.jpwm
84	47.7	0.5	41.4585
6.5	10	4.3	2.997
7.3	1.9	1.9	11.3886
2.2	40.4	93.3	44.1558
Shox2/top_dimer_kmer_motifs_dimer_motif2/motif2.jpwm
84.6	78.4	1.9	3.2
7.6	5.7	8.3	5.7
6.2	10.8	8.1	8.6
1.6	5.1	81.7	82.5
Uncx/top_dimer_kmer_motifs_dimer_motif1/motif1.jpwm
12.3	73.7	99.7	0.1
12.9	0.1	0.1	0.1
0.5	11.7	0.1	0.1
74.3	14.5	0.1	99.7
Uncx/top_dimer_kmer_motifs_dimer_motif1/motif2.jpwm
70.3	83.8	0.1	11.2
7.4	8.1	0.1	7.4
11.3	0.1	0.1	0.1
11	8	99.7	81.3
Vsx1/top_dimer_kmer_motifs_dimer_motif2/motif1.jpwm
0.1	62.9	99.7	19.6
0.1	0.1	0.1	15.1
0.1	0.1	0.1	10.9
99.7	36.9	0.1	54.4
Vsx1/top_dimer_kmer_motifs_dimer_motif2/motif2.jpwm
69.1	0.1	9.9	99.7
6.4	0.1	0.1	0.1
17.8	0.1	0.1	0.1
6.7	99.7	89.9	0.1
ALX3_FL/top_dimer_kmer_motifs_dimer_motif1/motif1.jpwm
0.1	86.9	99.7	0.1
0.1	0.1	0.1	4.6
0.1	0.1	0.1	0.1
99.7	12.9	0.1	95.2
ALX3_FL/top_dimer_kmer_motifs_dimer_motif1/motif2.jpwm
85.5	0.1	0.1	99.7
0.1	0.1	0.1	0.1
14.3	0.1	0.1	0.1
0.1	99.7	99.7	0.1
ESX1_FL/top_dimer_kmer_motifs_dimer_motif1/motif1.jpwm
77.8	43.6	16.9	35.4
1.5	0.5	6.5	8.3
4.9	0.3	6.9	15.7
15.8	55.6	69.7	40.6
ESX1_FL/top_dimer_kmer_motifs_dimer_motif1/motif2.jpwm
98.7	0.1	0.2	97.1
1.1	0.1	0.1	0.1
0.1	0.1	0.1	2.7
0.1	99.7	99.6	0.1
ESX1_FL/top_dimer_kmer_motifs_dimer_motif3/motif1.jpwm
99.7	99.7	0.1	0.1
0.1	0.1	0.1	0.1
0.1	0.1	0.1	0.1
0.1	0.1	99.7	99.7
ESX1_FL/top_dimer_kmer_motifs_dimer_motif3/motif2.jpwm
99.7	99.7	0.1	0.1
0.1	0.1	0.1	0.1
0.1	0.1	0.1	0.1
0.1	0.1	99.7	99.7
HNF1B_FL/top_dimer_kmer_motifs_dimer_motif1/motif1.jpwm
11.1	91.4	82.8	8.6
13.3	0.8	5.5	7
1.6	4.7	7.8	3.1
74	3.1	3.9	81.3
HNF1B_FL/top_dimer_kmer_motifs_dimer_motif1/motif2.jpwm
7	2.3	81.1	89.1
3.1	1.6	3.9	3.1
8.6	7	7.1	2.3
81.3	89.1	7.9	5.5
ISX_FL/top_dimer_kmer_motifs_dimer_motif2/motif1.jpwm
0.1	99.7	99.7	0.1
0.1	0.1	0.1	0.3
0.1	0.1	0.1	0.4
99.7	0.1	0.1	99.2
ISX_FL/top_dimer_kmer_motifs_dimer_motif2/motif2.jpwm
99.7	0.1	0.1	99.7
0.1	0.1	0.1	0.1
0.1	0.1	0.1	0.1
0.1	99.7	99.7	0.1
ISX_FL/top_dimer_kmer_motifs_dimer_motif3/motif1.jpwm
99.7	99.7	0.1	0.1
0.1	0.1	0.4	0.8
0.1	0.1	0.1	0.1
0.1	0.1	99.4	99
ISX_FL/top_dimer_kmer_motifs_dimer_motif3/motif2.jpwm
0.1	99.7	99.7	0.1
32.8	0.1	0.1	0.1
0.1	0.1	0.1	0.1
67	0.1	0.1	99.7
MSX1_FL/top_dimer_kmer_motifs_dimer_motif1/motif1.jpwm
79.9	77.1	8	13.7
4	7.6	5.2	7.7
7.7	7.3	5.9	6.7
8.4	8	80.9	71.9
MSX1_FL/top_dimer_kmer_motifs_dimer_motif1/motif2.jpwm
5.4	70.1	73.4	6.2
47.8	8.2	7.6	9.2
7.1	13.3	7.5	7.6
39.6	8.4	11.5	77
PHOX2B_FL/top_dimer_kmer_motifs_dimer_motif1/motif1.jpwm
98.1	99.7	3.4	2.4
0.2	0.1	16.4	34.8
0.9	0.1	0.1	5.6
0.8	0.1	80.1	57.2
PHOX2B_FL/top_dimer_kmer_motifs_dimer_motif1/motif2.jpwm
99.6	0.1	1.9	96.3
0.1	0.1	0.9	0.1
0.2	0.1	0.1	0.2
0.1	99.7	97.1	3.4
PROP1_FL/top_dimer_kmer_motifs_dimer_motif1/motif1.jpwm
84.4	99.7	8.9	9.1
0.1	0.1	19.2	34.7
8.3	0.1	6.4	12.5
7.2	0.1	65.5	43.8
PROP1_FL/top_dimer_kmer_motifs_dimer_motif1/motif2.jpwm
83.9	0.1	7.6	85
5.4	0.1	7.8	0.1
10.6	0.1	0.1	6.2
0.1	99.7	84.5	8.7

## Sheet: SuppTable4. GEO accession IDs
Supplementary Table 4. GEO accession IDs of the raw data used in ChIP-seq analyses.
Dataset description	GEO ID	Figure	Reference
FLAG-Gsx2 CUT&RUN in E12.5 lateral ganglionic eminence replicate 1	GSM4955003	Figure 5	Salomone et al., 2021
FLAG-Gsx2 CUT&RUN in E12.5 lateral ganglionic eminence replicate 2	GSM4955004	Figure 5	Salomone et al., 2021
IgG control CUT&RUN in E12.5 lateral ganglionic eminence replicate 1	GSM4955001	Figure 5	Salomone et al., 2021
IgG control CUT&RUN in E12.5 lateral ganglionic eminence replicate 2	GSM4955002	Figure 5	Salomone et al., 2021
PHOX2B ChIP-seq in KELLY cells	GSM2915910	Figure 5	Durbin et al., 2018
IgG control KELLY cells	GSM2486165	Figure 5	Durbin et al., 2018
Phox2a-V5 ChIP in differentiated motor neurons	GSM928984	Supp Fig 9	Mazzoni et al., 2013
Isl ChIP-seq in differentiated motor neurons	GSM928986	Supp Fig 9	Mazzoni et al., 2013
IgG control in differenitated motor neurons	GSM982082	Supp Fig 9	Mazzoni et al., 2013
PHOX2B ChIP-seq in BE2C cells	GSM2486153	Supp Fig 9	Durbin et al., 2018
IgG control BE2C cells	GSM2486156	Supp Fig 9	Durbin et al., 2018
PHOX2B ChIP-seq in CLB-GA cells	GSM2664369	Supp Fig 9	Boeva et al., 2017
IgG control in CLB-GA cells replicate 1	GSM2664318	Supp Fig 9	Boeva et al., 2017
IgG control in CLB-GA cells replicate 2	GSM2664320	Supp Fig 9	Boeva et al., 2017
FLAG ChIP-seq on 3xFLAG-Barx1 infected E13.5 stomach mesenchymal cells	GSM1701912	Supp Fig 10	Jayewickreme & Shivdasani, 2014
IgG control on 3xFLAG-Barx1 infected E13.5 stomach mesenchymal cells	GSM1701913	Supp Fig 10	Jayewickreme & Shivdasani, 2014
MSX2 ChIP-seq in human trophoblast stem cells replicate 1	GSM5059603	Supp Fig 10	Hornbachner et al., 2021
MSX2 ChIP-seq in human trophoblast stem cells replicate 2	GSM5059604	Supp Fig 10	Hornbachner et al., 2021
MSX2 ChIP-seq in human trophoblast stem cells replicate 3	GSM5059605	Supp Fig 10	Hornbachner et al., 2021
IgG control in human trophoblast stem cells replicate 1	GSM5059606	Supp Fig 10	Hornbachner et al., 2021
IgG control in human trophoblast stem cells replicate 2	GSM5059607	Supp Fig 10	Hornbachner et al., 2021
MSX2-eGFP ChIP-seq in MCF-7 cells replicate 1	GSM5215594	Supp Fig 10	Dunham et al., 2012
MSX2-eGFP ChIP-seq in MCF-7 cells replicate 2	GSM5215595	Supp Fig 10	Dunham et al., 2012
IgG control ChIP-seq in MCF-7 cells replicate 1	GSM5214660	Supp Fig 10	Dunham et al., 2012

## Sheet: SuppTable5. PCR Primers
Supplementary Table 5. PCR primers used to amplify the DNA binding domain and flanking region for each TF.
Primer	Sequence
ALX4_FWD	GCGTCATATGGACTCTGAACCCGTGGGCATG
ALX4_REV	GCGTCTCGAGCTAAATCTGGGCGTAGTTCTCAGCC
ARX_FWD	GCGTCATATGTCGCCCAAGGAAGAGC
ARX_REV	GCGTCTCGAGCTAGGGGCTGGCGTCCAGG
BARHL2_FWD	CATCATGGATCCAACCAAGCTGGACAAGAGAG
BARHL2_REV	TACTACGCGGCCGCTTAGGGTGATAGAAATAAGGCG
BARX1_FWD	GCGTCATATGGGGCTGGGCTCGGC
BARX1_REV	GCGTCTCGAGCTAGGAGTTCTTCTTGGGCCGTCC
BSX_FWD	GCGTCATATGCTGACCACCTCAGGGATGCC
BSX_REV	GCGTCTCGAGCTACTCGGGAGCACGAGGGC
CART1_FWD	GCGTCATATGTCTCCCGTGAAAGGGATGCC
CART1_REV	GCGTCTCGAGCTACTGTGGGTAGCTGTCCGTCC
DLX2_FWD	CATCATGGATCCAGACCTTGAGCCTGAAATCCG
DLX2_REV	TACTACGCGGCCGCTTAAGGAGGAGAAGCGCTGGCTCCA
EN1_FWD	CATCATGGATCCATATTCGGACCGTCCGT
EN1_REV	TACTACGCGGCCGCTTAGCTCTCGTCTTTGTCCT
GSX1_FWD	GCTGCCGGATCCCAGACAG
GSX1_REV	GTACGCGGCCGCTACGGAGTGACTGTGAGATC
GSX2_FWD	GTACATATGCCGCAGCACCACGCACCTGTC
GSX2_REV	GTACTCGAGTTACAAGGGGGAAATCTCCTTGTC
HESX1_FWD	GCGTGGATCCGCCTCCCAGTGGGATTTC
HESX1_REV	GCGTGCGGCCGCCTATTCCAGCAGATTTGTGTTG
MSX1_FWD	GCGTGGATCCGCTCGTCAAAGCCGAGAGCCC
MSX1_REV	GCGTGCGGCCGCCTAGCCGAGAGGGAAGGAGAGGC
MSX2_FWD	CATCATGGATCCATTCGAGACCGCCTC
MSX2_REV	TACTACGCGGCCGCTTAAGTTGATAGGGAAGGGCA
VENTX_FWD	GCGTGGATCCGGGGTCCTCAAATCTGCCTGCG
VENTX_REV	GCGTGCGGCCGCCTAATTGGCAAGGCCAGAAGACG

## Sheet: SuppTable6. Protein sequences
Supplementary Table 6. Details of constructs cloned and proteins purified for cooperativity tests.
TF	Species	Amino acid sequence	AA length	Start	Stop	DBD Start	DBD Stop	Expression vector cloned into
ALX4	Mouse	SEPVGMDNSYLSVKETGAKGPQDRASAEIPSPLEKTDSESNKGKKRRNRTTFTSYQLEELEKVFQKTHYPDVYAREQLAMRTDLTEARVQVWFQNRRAKWRKRERFGQMQQVRTHFSTAYELPLLTRAENYAQI	134	128	291	202	261	pET-14P
ARX	Mouse	SPKEELLLHPEDAEGKDGEDSVCLSAGSDSEEGLLKRKQRRYRTTFTSYQLEELERAFQKTHYPDVFTREELAMRLDLTEARVQVWFQNRRAKWRKREKAGAQTHPPGLPFPGPLSATHPLSPYLDASP	129	292	420	330	389	pET-14P
BARX1	Mouse	GLGSALLAAGPGMPGPAGASHLPLELQLRGKLEAAGSGEPGAKAKKGRRSRTVFTELQLMGLEKRFEKQKYLSTPDRIDLAESLGLSQLQVKTWYQNRRMKWKKIVLQGGGLESPTKPKGRPKKNS	126	95	221	142	201	pET-14P
BSX	Mouse	LTTSGMPVPALFPHPQHAELPGKHCRRRKARTVFSDSQLSGLEKRFEIQRYLSTPERVELATALSLSETQVKTWFQNRRMKHKKQLRKSQDEPKAADGPESPEGSPRAPE	110	84	193	108	168	pET-14P
CART1	Mouse	SPVKGMPEKSELDELGDKCDSNVSSSKKRRHRTTFTSLQLEELEKVFQKTHYPDVYVREQLALRTELTEARVQVWFQNRRAKWRKRERYGQIQQAKSHFAATYDISVLPRTDSYPQ	116	105	220	132	191	pET-14P
GSX1	Mouse	DPRQFHCISVDSSSNQLPSSKRMRTAFTSTQLLELEREFASNMYLSRLRRIEIATYLNLSEKQVKIWFQNRRVKHKKEGKGSNHRGGAGAGAGGGAPQGCKCSSLSSAKCSEDDDELPMSPSSSGKDDRDLTVTP	135	127	261	146	205	pET-14b
GSX2	Mouse	QHHAPVCAATTYNMSDPRRFHCLSMGGSDTSQVPNGKRMRTAFTSTQLLELEREFSSNMYLSRLRRIEIATYLNLSEKQVKIWFQNRRVKHKKEGKGASRNNHTSCKCVGSQAHYARSEDEDSLSPASANEDKEISPL	138	167	305	203	262	pET-14b
VENTX	Human	GSSNLPAPERTMAGLSKEPNTLRAPRVRTAFTMEQVRTLEGVFQHHQYLSPLERKRLAREMQLSEVQIKTWFQNRRMKHKRQMQDPQLHSPFSGSLHAPPAFYSTSSGLAN	111	69	178	91	150	pET-14b
MSX2	Mouse	FETASVKSENSEDGAPWIQEPGRYSPPPRHMSPTTCTLRKHKTNRKPRTPFTTSQLLALERKFRQKQYLSIAERAEFSSSLNLTETQVKIWFQNRRAKAKRLQEAELEKLKMAAKPMLPSGFSLPFPIN	129	99	227	142	201	pET-14P
BARHL2	Mouse	TKLDKREDPQSDIKCHGTKEEGDREITSSRESPPVRAKKPRKARTAFSDHQLNQLERSFERQKYLSVQDRMDLAAALNLTDTQVKTWYQNRRTKWKRQTAVGLELLAEAGNYSALQRMFPSPYFYHP	127	190	316	229	288	pET-14b
DLX2	Mouse	KEDLEPEIRIVNGKPKKVRKPRTIYSSFQLAALQRRFQKTQYLALPERAELAASLGLTQTQVKIWFQNRRSKFKKMWKSGEIPTEQHPGASAS	93	137	229	155	214	pET-14b
MSX1	Human	LVKAESPEKPERTPWMQSPRFSPPPARRLSPPACTLRKHKTNRKPRTPFTTAQLLALERKFRQKQYLSIAERAEFSSSLSLTETQVKIWFQNRRAKAKRLQEAELEKLKMAAKPMLPPAAFGLSFPLG	128	131	258	172	231	pET-14b
HESX1	Human	PPSGISFPSVVDHPMPEERASKYENYFSASERLSLKRELSWYRGRRPRTAFTQNQIEVLENVFRVNCYPGIDIREDLAQKLNLEEDRIQIWFQNRRAKLKRSHRESQFLMAKKNFNTNLLE	121	65	185	108	167	pET-14b
EN1	Mouse	YSDRPSSGPRTRKLKKKKNEKEDKRPRTAFTAEQLQRLKAEFQANRYITEQRRQTLAQELSLNESQIKIWFQNKRAKIKKATGIKNGLALHLXAQGLYNHSTTTVQDKDES	111	290	400	312	371	pET-14b
ALX4	Human	SDTVGMDSSYLSVKEAGVKGPQDRASSDLPSPLEKADSESNKGKKRRNRTTFTSYQLEELEKVFQKTHYPDVYAREQLAMRTDLTEARVQVWFQNRRAKWRKRERFGQMQQVRTHFSTAYELPLLTRAENYAQI	134	169	303	214	273	pET-14P
ALX4 V28A	Human	SDTVGMDSSYLSVKEAGVKGPQDRASSDLPSPLEKADSESNKGKKRRNRTTFTSYQLEELEKVFQKTHYPDAYAREQLAMRTDLTEARVQVWFQNRRAKWRKRERFGQMQQVRTHFSTAYELPLLTRAENYAQI	134	169	303	214	273	pET-14P
ALX4 V28M	Human	SDTVGMDSSYLSVKEAGVKGPQDRASSDLPSPLEKADSESNKGKKRRNRTTFTSYQLEELEKVFQKTHYPDMYAREQLAMRTDLTEARVQVWFQNRRAKWRKRERFGQMQQVRTHFSTAYELPLLTRAENYAQI	134	169	303	214	273	pET-14P
ALX4 A43V	Human	SDTVGMDSSYLSVKEAGVKGPQDRASSDLPSPLEKADSESNKGKKRRNRTTFTSYQLEELEKVFQKTHYPDVYAREQLAMRTDLTEVRVQVWFQNRRAKWRKRERFGQMQQVRTHFSTAYELPLLTRAENYAQI	134	169	303	214	273	pET-14P
ALX4 A43D	Human	SDTVGMDSSYLSVKEAGVKGPQDRASSDLPSPLEKADSESNKGKKRRNRTTFTSYQLEELEKVFQKTHYPDVYAREQLAMRTDLTEDRVQVWFQNRRAKWRKRERFGQMQQVRTHFSTAYELPLLTRAENYAQI	134	169	303	214	273	pET-14P
ISX	Mouse	RQTTIPGSKLERPPQDQPQEEKKNKRRVRTTFTTEQLQELEKLFHFTHYPDIHVRSQLASRINLTEARVQIWFQNQRAKWRKQEKSGNLSAPQQPGEAGLALPSNMDVSG	110	54	163	78	137	pET-14P

## Sheet: SuppTable7. EMSA Probes
Supplementary Table 7. EMSA probes sequences used in Supplementary Figure 4 and Supplementary Figure 5.
Primer	Sequence
Alx1_HOMER	TGCGCCTAATTAAATTAATAAAGATAGTGCGGGCGTGGCT		Expected half-site
Alx1/4_RULE_1	CGGCCTAATCCGATTACGCCGTAGTGCGGGCGTGGCT		15mer for annealing
Alx1/4_RULE_2	CGCCGTAATGGGATTACCCCCTAGTGCGGGCGTGGCT		Added nucleotide
Alx1_SELEX_1	TGCGCCTAATTAGATTAGTAATTAGCGATAGTGCGGGCGTGGCT
Alx1_SELEX_2	TGCGCCTAATTAGATTAACCTGAACAGATAGTGCGGGCGTGGCT
Alx1_SELEX_2+1	TGCGCCTAATTAGGATTAACCTGAACAGATAGTGCGGGCGTGGCT
Alx4_HOMER	TGTGTCTAATTTAATTAACCCCGATAGTGCGGGCGTGGCT
Alx4_SELEX_1	TGTGTCTTAATTAGATTAACGCACTTGATAGTGCGGGCGTGGCT
Alx4_SELEX_1+1	TGTGTCTTAATTAGGATTAACGCACTTGATAGTGCGGGCGTGGCT
Alx4_SELEX_2	TGTGTCCGCTAATTCAATTAACTCCCGATAGTGCGGGCGTGGCT
Arx_HOMER	TGCGTTAATTAAATTAAATTTATGCTAGTGCGGGCGTGGCT
Arx_RULE_1	CCCGCAATTGCATTACCCCGTAGTGCGGGCGTGGCT
Arx_RULE_2	CCGCCAATTGGATTAGGGCCTAGTGCGGGCGTGGCT
Arx_SELEX_1	TGCGTTGCTAATTGAATTAGCACACGTGCTAGTGCGGGCGTGGCT
Arx_SELEX_1+1	TGCGTTGCTAATTGGAATTAGCACACGTGCTAGTGCGGGCGTGGCT
Arx_SELEX_2	TGCGTTGATTACGTTAATTAAATTAATGCTAGTGCGGGCGTGGCT
Barhl2_HOMER	TATTGTCTTAAAGGACCAATTAGTGTAGTGCGGGCGTGGCT
Barhl2_RULE_1	CCGCCTTAAGGGGGCGATTACGGGGTAGTGCGGGCGTGGCT
Barhl2_RULE_2	GCCCCTTAACGCGCCCATTAGCGGCTAGTGCGGGCGTGGCT
Barhl2_SELEX_1	TATTGTTGCTAAACGGTGCGTTTAGCGTGTAGTGCGGGCGTGGCT
Barhl2_SELEX_1+1	TATTGTTGCTAAACGGTGGCGTTTAGCGTGTAGTGCGGGCGTGGCT
Barhl2_SELEX_2	TATTGTTAAACGATGCTAATTGCTACGTGTAGTGCGGGCGTGGCT
Barx1_HOMER	TATTCGTAATGGGTATTTAATGCTGTAGTGCGGGCGTGGCT
Barx1_RULE_1	GCGCCTAATGGCCCCTTAACGGGCTAGTGCGGGCGTGGCT
Barx1_RULE_2	CGGGGTAATCGCGGGTTAACCGCGTAGTGCGGGCGTGGCT
Barx1_SELEX_1	TATTCGTTAATCGTTATTTAATGGCCCTGTAGTGCGGGCGTGGCT
Barx1_SELEX_2	TATTCGAAACAATTAAATAACGATTACTGTAGTGCGGGCGTGGCT
Barx1_SELEX_2+1	TATTCGAAACAATTAAATAGACGATTACTGTAGTGCGGGCGTGGCT
Bsx_HOMER	TATGAACCAATTAATTAATTAACGTAGTGCGGGCGTGGCT
Bsx_RULE_1	GCGGGTTAACGCGTTAAGCGCGTAGTGCGGGCGTGGCT
Bsx_RULE_2	CGCCGTTAAGGGGTTAAGGCGCTAGTGCGGGCGTGGCT
Bsx_SELEX_1	TATGAAATCAATTATCTCATTAAGTTCGTAGTGCGGGCGTGGCT
Bsx_SELEX_1+1	TATGAAATCAATTATCGTCATTAAGTTCGTAGTGCGGGCGTGGCT
Bsx_SELEX_2	TATGAAAGGCATCCTAATCACTTAATCGTAGTGCGGGCGTGGCT
Dlx2_HOMER	TTCATGGGTAATTAGGTGTTATTATAGTGCGGGCGTGGCT
Dlx2_RULE_1	GGGGCAATTGCGGCTTATGGGGCTAGTGCGGGCGTGGCT
Dlx2_RULE_2	CCCGCAATTCGCGGTTATCCGGGTAGTGCGGGCGTGGCT
Dlx2_SELEX_1	TTCATGTAATTATGCCTAATTACCGATATAGTGCGGGCGTGGCT
Dlx2_SELEX_1+1	TTCATGTAATTATGGCCTAATTACCGATATAGTGCGGGCGTGGCT
Dlx2_SELEX_2	TTCATGCAATTACTGCTAATTGCCACTATAGTGCGGGCGTGGCT
En1_HOMER	TGTAGGAATTGCCCAATTAACAGATAGTGCGGGCGTGGCT
En1_RULE_1	GCCCGAATTGCCGAATTCGGGGTAGTGCGGGCGTGGCT
En1_RULE_2	CCGCCAATTCGGCAATTCCCCCTAGTGCGGGCGTGGCT
En1_SELEX_1	TGTAGGCCACTAATTAGCCAATTAGCGATAGTGCGGGCGTGGCT
En1_SELEX_2	TGTAGGATAATTGGGTAATTAGTGCAGATAGTGCGGGCGTGGCT
En1_SELEX_2+1	TGTAGGATAATTGGGGTAATTAGTGCAGATAGTGCGGGCGTGGCT
Gsx1_HOMER	TCACACTTAATTACTAATTAATTACGTAGTGCGGGCGTGGCT
Gsx1_HOMER+1	TCACACTTAATTACTGAATTAATTACGTAGTGCGGGCGTGGCT
Gsx1/2_RULE_1	CGGCCTAATGCCCCGGTAATGCCCGTAGTGCGGGCGTGGCT
Gsx1/2_RULE_2	CCCCGTAATCGCGGCGTAATCCCGCTAGTGCGGGCGTGGCT
Gsx1_SELEX_1	TCACACCTCCTTACTTTCACTCCCTTCGTAGTGCGGGCGTGGCT
Gsx1_SELEX_2	TCACACTAATTACTTTTTAATATATACGTAGTGCGGGCGTGGCT
Gsx2_HOMER	TCCAACTAATTAAAATTTAATTCGTAGTGCGGGCGTGGCT
Gsx2_HOMER+1	TCCAACTAATTAAAGATTTAATTCGTAGTGCGGGCGTGGCT
Gsx2_SELEX_1	TCCAACAACAATTAAAAACATATTAACGTAGTGCGGGCGTGGCT
Gsx2_SELEX_2	TCCAACAGTCATTAAACTCTCATTATCGTAGTGCGGGCGTGGCT
HESX1_HOMER	TCTTCTCTAATTAGTGCTAATTCTGTAGTGCGGGCGTGGCT
HESX1_HOMER+1	TCTTCTCTAATTAGTGGCTAATTCTGTAGTGCGGGCGTGGCT
HESX1_RULE_1	CCCGGAATTGCCCGGAATTGCGGGTAGTGCGGGCGTGGCT
HESX1_RULE_2	GGGCCAATTCCCGGCAATTGGCCCTAGTGCGGGCGTGGCT
HESX1_SELEX_1	TCTTCTAGGAACGGTTGCTATGGCAACTGTAGTGCGGGCGTGGCT
HESX1_SELEX_2	TCTTCTCGTTGCCATGGCAACGATGCCTGTAGTGCGGGCGTGGCT
MSX1_HOMER	TGCGAAAATTATTAATTAATTAAGCTAGTGCGGGCGTGGCT
MSX1_RULE_1	CGCGGAATACGCCGGCAATTGGGGGTAGTGCGGGCGTGGCT
MSX1_RULE_2	CCGCGAATTCGCGGCGAATTCCCGGTAGTGCGGGCGTGGCT
MSX1_SELEX_1	TGCGAACAGAAGCCAATTAGTGCTAATTGGCCAATTAGCTAGTGCGGGCGTGGCT
MSX1_SELEX_1+1	TGCGAACAGAAGCCAATTAGTGGCTAATTGGCCAATTAGCTAGTGCGGGCGTGGCT
MSX1_SELEX_2	TGCGAATTAAAATGCAATTAGCATCCAATTAGCATGAGCTAGTGCGGGCGTGGCT
Msx2_HOMER	TGCGGGCTAATTGGTATTTAATTGGATAGTGCGGGCGTGGCT
Msx2_RULE_1	CCCGGAATTGCGCGGCAATTCGCGCTAGTGCGGGCGTGGCT
Msx2_SELEX_1	TGCGGGTGGCAATTAAAAAGCAATTAGATAGTGCGGGCGTGGCT
Msx2_SELEX_2	TGCGGGGCAATTAAATACCAATTAGTGATAGTGCGGGCGTGGCT
Msx2_SELEX_2+1	TGCGGGGCAATTAAATGACCAATTAGTGATAGTGCGGGCGTGGCT
VENTX_HOMER	TGAAGTTAATTGGTAACCAATTAGGAATAGTGCGGGCGTGGCT
VENTX_RULE_1	CGCGGTAATGCGGGGGCCATTACCGGCTAGTGCGGGCGTGGCT
VENTX_RULE_2	CGGGCTAATCGGCCCGGGATTACCCCGTAGTGCGGGCGTGGCT
VENTX_SELEX_1	TGAAGTTAAGCCTAATCGATAAACGATTAGCGTTAGGAATAGTGCGGGCGTGGCT
VENTX_SELEX_1+1	TGAAGTTAAGCCTAATCGATAGAACGATTAGCGTTAGGAATAGTGCGGGCGTGGCT
VENTX_SELEX_2	TGAAGTAATTGAACACGCTAATGGGAAAACGATTAGGAATAGTGCGGGCGTGGCT
Fluorescent_probe	/5IRD700/AGCCACGCCCGCACTA

## Sheet: SuppTable8. Biochemical testing
Supplementary Table 8. Cooperativity Predictor classified the cooperative behavior of 14 TFs with high accuracy. Nine TFs that were predicted to be cooperative were tested for biochemical confirmation. These 9 TFs (Alx1 through VENTX) had enrichment factors greater than 2 as well as p-values from the chi-square test for independence and Grubb’s test for outliers of less than 0.05. All 9 of these …
TF	Dimer site	Enrichment factor	Chi-square p-value	Grubb’s	Probe Tau	+1 probe Tau	P-value
Alx1	TAAT3NATTA	8.12	9.54e-17	6.92e-12	125.6±27.2	10.1±9.7	1.78e-09
Alx4	TAAT3NATTA	4.88	9.88e-13	1.92e-10	167.0±23.1	1.1±0.8	5.02e-11
Arx	AATT2NATTA	5.08	4.09e-14	1.3e-07	167.9±50.7	36.4±11.5	1.37e-06
Barx1	TAAT6NTTAA	4.35	1.16e-11	2.16e-05	4.4±0.6	0.7±0.2	9.85e-16
Bsx	TTAA4NTTAA	2.43	0.00082	0.0001	9.8±1.0	0.9±0.3	5.24e-13
Gsx1	TAAT7NTAAT	3	1.2e-14	2.31e-07	48.7±12.9	2.9±0.9	2.55e-11
Gsx2	ATTA7NATTA	3.8	5.06e-11	7.35e-06	189±63.0	15.9±5.6	1.06e-06
Msx2	AATT7NAATT	8.3	7.09e-13	1.26e-07	14.0±2.6	2.1±0.6	2.49e-09
VENTX	TAAT9NATTA	11.36	1.02e-13	5.34e-06	36.7±3.9	3.3±3.0	3.99e-17
HESX1	No dimer site detected	-	-	-	1.7±2.0	1.3±1.8	0.61
MSX1	No dimer site detected	-	-	-	1.2±0.1	1.2±0.2	0.5
Barhl2	No dimer site detected	-	-	-	5.4±0.58	6.4±1.2	0.02
Dlx2	No dimer site detected	-	-	-	1.0±0.1	1.0±0.2	0.31
En1	No dimer site detected	-	-	-	0.1±0.1	0.2±0.1	0.69

## Sheet: SuppTable9. Results summary
Supplementary Table 9. Summary of the Cooperativity Predictor results, the EMSA experiments, and in vivo genomic binding analyses. mMouse homologue was used for testing.
TF	Species	Truncation Residue Start	Truncation Residue Stop	Dimer site	Gap	Cooperativity predictor prediction	In vitro evidence	In vivo evidence
ALX3	human	107	240	-	-	Non-cooperative
ALX4	human	171	303	TAAT3NATTA	3	Cooperative	YESm
ALX4	human	171	303	TAAT5NAATT	5	Non-cooperative
ALX4	human	171	303	AATT7NATTA	7	Non-cooperative
ARX	human	290	418	AATT2NATTA	2	Cooperative	YESm
ARX	human	290	418	AATT6NAATT	6	Non-cooperative
BARHL2	human	193	319	-	-	Non-cooperative	YESm
BARX1	human	96	221	TAAT6NTTAA	6	Cooperative	YESm
BARX1	human	96	221	TAAT4NTAAT	4	Non-cooperative
BSX	human	84	193	TTAA4NTTAA	4	Cooperative	YESm
BSX	human	84	193	TAAT6NTTAW	6	Non-cooperative
CART1	human	105	220	TAAT3NATTA	3	Cooperative	YESm
CDX1	human	2	251	-	-	Non-cooperative
CDX2	human	161	262	-	-	Non-cooperative
DLX1	human	1	213	AATT4NWAWT	4	Non-cooperative
DLX2	human	52	237	-	-	Non-cooperative	NOm
DLX3	human	105	213	AATT6NAATT	6	Non-cooperative
DLX4	human	26	240	-	-	Non-cooperative
DLX6	human	25	138	-	-	Non-cooperative
DMBX1	human	45	161	WAGA2NCRCA	2	Non-cooperative
DPRX	human	2	97	-	-	Non-cooperative
DRGX	human	3	116	TAAT3NATTA	3	Cooperative
DUXA	human	1	181	TGAT3NATTA	3	Cooperative
EMX1	human	163	272	-	-	Non-cooperative
EMX2	human	40	237	-	-	Non-cooperative
EN1	human	281	392	-	-	Non-cooperative	NOm
EN2	human	1	334	-	-	Non-cooperative
ESX1	human	1	226	-	-	Non-cooperative
EVX1	human	142	273	-	-	Non-cooperative
EVX2	human	30	278	-	-	Non-cooperative
GBX1	human	237	344	AWTT6NAATT	6	Non-cooperative
GBX1	human	237	344	AATT8NVTAA	8	Non-cooperative
GBX1	human	237	344	TAAT8NTAAT	8	Non-cooperative
GBX1	human	237	344	AWTT4NTAAT	4	Non-cooperative
GBX2	human	16	337	AATT7NAATT	7	Non-cooperative
GBX2	human	16	337	AATT5NAATT	5	Non-cooperative
GSC2	human	88	205	-	-	Non-cooperative
GSX1	human	119	229	TAAT7NTAAT	7	Cooperative	YESm
GSX2	human	177	289	ATTA7NATTA	7	Cooperative	YESm	YESm
HESX1	human	65	185	AATT6NAATT	6	Non-cooperative	NO
HMBOX1	human	252	359	TAMC6NTAAC	6	Non-cooperative
HMX1	human	180	276	AASG4NWCAA	4	Non-cooperative
HMX2	human	125	232	TTAA3NAAWT	3	Non-cooperative
HMX3	human	198	314	-	-	Non-cooperative
HOXA10	human	298	410	-	-	Non-cooperative
HOXA13	human	1	388	TRAT3NATYA	3	Non-cooperative
HOXA13	human	1	388	MNCT2NTAAA	2	Non-cooperative
HOXA1	human	199	317	ATTA5NTAAT	5	Non-cooperative
HOXA1	human	199	317	ATTA4NTAAT	4	Non-cooperative
HOXA1	human	199	317	ATTA7NAATT	7	Non-cooperative
HOXA2	human	73	223	-	-	Non-cooperative
HOXB13	human	170	284	TAAA6NTTTA	6	Non-cooperative
HOXB2	human	73	221	-	-	Non-cooperative
HOXB5	human	149	269	-	-	Non-cooperative
HOXC10	human	227	342	AAAA6NATAA	6	Non-cooperative
HOXC11	human	189	304	-	-	Non-cooperative
HOXC12	human	2	282	-	-	Non-cooperative
HOXC13	human	2	330	-	-	Non-cooperative
HOXD11	human	2	338	-	-	Non-cooperative
HOXD12	human	168	279	-	-	Non-cooperative
HOXD8	human	2	278	-	-	Non-cooperative
IRX2	human	96	214	-	-	Non-cooperative
IRX5	human	93	204	-	-	Non-cooperative
ISL2	human	169	270	-	-	Non-cooperative
ISX	human	58	167	AATT6NAATT	6	Non-cooperative	NOm
LBX2	human	18	175	-	-	Non-cooperative
LHX2	human	225	348	TYCC3NACCC	3	Non-cooperative
LHX9	human	107	350	ATTA8NAATT	8	Non-cooperative
LMX1A	human	153	272	-	-	Non-cooperative
LMX1B	human	176	300	ATWA7NTAAT	7	Non-cooperative
MEOX2	human	158	275	GAAA3NATGA	3	Non-cooperative
MNX1	human	199	331	TAAT6NTTAA	6	Non-cooperative
MSX1	human	131	258	CCAC4NCCAC	4	Non-cooperative	NO
MSX2	human	101	228	AATT7NAATT	7	Cooperative	YESm
NKX2-3	human	120	232	-	-	Non-cooperative
NKX2-8	human	58	162	AGTG3NCACT	3	Non-cooperative
NKX3-2	human	3	295	-	-	Non-cooperative
NKX6-1	human	204	324	WTWA7NWTWA	7	Non-cooperative
NKX6-1	human	204	324	ATTA7NTMAT	7	Non-cooperative
NKX6-2	human	123	237	TAAT5NTMAT	5	Non-cooperative
NOTO	human	115	231	ATTA8NCTAA	8	Non-cooperative
OTX1	human	10	126	-	-	Non-cooperative
OTX2	human	3	130	-	-	Non-cooperative
PDX1	human	99	229	TAAT2NTRAT	2	Non-cooperative
PHOX2A	human	62	179	TAAT3NATTA	3	Cooperative
PHOX2A	human	62	179	ATTA10NTAAT	10	Non-cooperative
PHOX2B	human	72	183	AATT2NATTA	2	Cooperative		YES
PITX1	human	65	176	-	-	Non-cooperative
PITX3	human	34	148	-	-	Non-cooperative
PROP1	human	41	155	TAAT3NATTA	3	Cooperative
PRRX1	human	66	181	-	-	Non-cooperative
RAXL1	human	1	105	-	-	Non-cooperative
RAX	human	94	225	-	-	Non-cooperative
RHOXF1	human	63	184	-	-	Non-cooperative
SHOX2	human	41	226	AATT5NAATT	5	Non-cooperative
SHOX2	human	41	226	TTAR7NTAAT	7	Non-cooperative
SHOX2	human	41	226	ATTA2NACCC	2	Non-cooperative
SHOX	human	93	205	-	-	Non-cooperative
UNCX	human	74	190	TAAT3NATTA	3	Cooperative
UNCX	human	74	190	TAAT6NTAAT	6	Non-cooperative
VAX1	human	59	185	AATT7NATTA	7	Non-cooperative
VAX2	human	78	187	-	-	Non-cooperative
VENTX	human	68	178	TAAT9NATTA	9	Cooperative	YES
VENTX	human	68	178	ATTA6NTAAT	6	Non-cooperative
VENTX	human	68	178	TAAT7NATTA	7	Non-cooperative
VSX1	human	120	252	-	-	Non-cooperative
VSX2	human	121	238	-	-	Non-cooperative
Alx1	mouse	117	209	TAAT3NATTA	3	Cooperative	YES
Alx1	mouse	117	209	ATTA7NTAAT	7	Non-cooperative
Alx4	mouse	187	279	TAAT3NATTA	3	Cooperative	YES
Alx4	mouse	187	279	WAWT7NATTA	7	Non-cooperative
Arx	mouse	315	407	TAAT2NAATT	2	Cooperative	YES
Arx	mouse	315	407	AATT7NAATT	7	Non-cooperative
Barhl1	mouse	163	255	-	-	Non-cooperative
Dlx1	mouse	113	205	-	-	Non-cooperative
En2	mouse	220	312	-	-	Non-cooperative
Gbx1	mouse	301	393	-	-	Non-cooperative
Gbx2	mouse	232	324	-	-	Non-cooperative
Hoxa11	mouse	226	313	-	-	Non-cooperative
Hoxa2	mouse	124	216	TAAT6NTTAA	6	Cooperative
Hoxa2	mouse	124	216	AATT9NATTA	9	Non-cooperative
Hoxc10	mouse	253	342	-	-	Non-cooperative
Hoxd13	mouse	257	339	-	-	Non-cooperative
Hoxd3	mouse	180	272	-	-	Non-cooperative
Hoxd9	mouse	257	339	-	-	Non-cooperative
Irx3	mouse	116	234	ACAT8NDTGT	8	Non-cooperative
Lhx8	mouse	231	323	TGAT2NCAAT	2	Cooperative
Meox2	mouse	171	263	-	-	Non-cooperative
Nkx6-1	mouse	220	314	ATTA3NTAAT	3	Non-cooperative
Nkx6-1	mouse	220	314	TAAT6NATTA	6	Non-cooperative
Otx1	mouse	23	115	TAAT3NATTA	3	Cooperative
Prrx2	mouse	83	175	-	-	Non-cooperative
Rhox11	mouse	73	171	-	-	Non-cooperative
Shox2	mouse	125	217	WAWT6NAATT	6	Non-cooperative
Shox2	mouse	125	217	AWTW7NAATT	7	Non-cooperative
Uncx	mouse	94	186	TAAT2NAATT	2	Cooperative
Vsx1	mouse	156	248	TAAT3NATTA	3	Non-cooperative

## Sheet: SuppTable10. Full vs DBD
Supplementary Table 10. Comparison of Cooperativity Predictor results from HT-SELEX data performed on the DNA binding domain with limited flanking regions versus the full-length protein. HT-SELEX was performed on the DNA binding domain and the full-length proteins of 21 human homeodomain TFs (Jolma et al., 2013). The cooperativity predictions were consistent for 19 out of the 21 TFs tested. 17 TF…
	DNA binding domain				Full length protein
TF	Dimer site	Cooperativity factor	Chi-square p-value	Grubb's test p-value	Dimer site	Cooperativity factor	Chi-square p-value	Grubb's test p-value	Match
ALX3	-	-	-	-	TAAT3NATTA	14.77	0	2.20868e-22	N
BARHL2	-	-	-	-	-	-	-	-	Y
EN1	-	-	-	-	-	-	-	-	Y
EN2	-	-	-	-	-	-	-	-	Y
ESX1	-	-	-	-	AWTW4NATTA	2.57	0.776057	1	Y
GBX2	AATT5NAATT	3.34	1	0.07213	-	-			Y
HOXA13	-	-	-	-	-	-	-	-	Y
HOXC11	-	-	-	-	-	-	-	-	Y
ISX	AATT6NAATT	3.95	0.0840167	0.258747	TAAT3NATTA	5.33	0.008032	0.160633	Y
LMX1B	ATWA7NTAAT	4.26	1	0.320219	-	-	-	-	Y
MSX1	-	-	-	-	AATT6NYAAT	2.61	9.3e-05	0.00186971	N
NKX2-3	-	-	-	-	-	-	-	-	Y
NKX2-8	-	-	-	-	-	-	-	-	Y
NKX6-1	ATTA7NTMAT	2.55	1	0.208485	-	-	-	-	Y
NKX6-2	TAAT5NTMAT	1.96	1	0.634362	-	-	-	-	Y
PHOX2B	AATT2NATTA	4.53	8.63149e-20	2.53353e-12	AATT2NATTA	5.09	3.0157e-18	1.51879e-12	Y
PITX1	-	-	-	-	-	-			Y
PROP1	TAAT3NATTA	7.61	8.70023e-17	5.21322e-10	AATY2NATTA	4.53	2.3589e-09	1.67208e-09	Y
PRRX1	-	-	-	-	-	-	-	-	Y
RHOXF1	-	-	-	-	-	-	-	-	Y
VSX1	-	-	-	-	-	-	-	-	Y
		Cooperative	Not cooperative			Cooperative	Not cooperative
